# Supplementary material for: A Molecular Survey of Bacterial Species in the Guts of Black Soldier Fly Larvae (Hermetia illucens) Reared on Two Urban Organic Waste Streams in Kenya
Source: Front Microbiol. 2021 Sep 22;12:687103. doi: 10.3389/fmicb.2021.687103 (PMC8493336; doi:10.3389/fmicb.2021.687103)
Supplement: Supplementary file 1 [file Data_Sheet_1.zip]

Archive with 4 entries (4 files):
- Table 1.XLSX
- Table 2.XLSX
- Table 3.XLSX
- Table 4.DOCX
