# Supplementary material for: A Molecular Survey of Bacterial Species in the Guts of Black Soldier Fly Larvae (Hermetia illucens) Reared on Two Urban Organic Waste Streams in Kenya
Source: Front Microbiol. 2021 Sep 22;12:687103. doi: 10.3389/fmicb.2021.687103 (PMC8493336; doi:10.3389/fmicb.2021.687103)
Supplement: Supplementary file 1 [file Data_Sheet_1.zip › Table 1.XLSX]

## Sheet: Supplementary material
	Table S1			Table S2			Table S3			Table S4			Table S5			Table S6
	Samples	Species Richness		Samples	Bacterial abundance		Samples	True Shannon Index		Samples	Shannon Index		Samples	Evennes		Eigen values based on Bray curtis distance
	Direct insects extraction	26		Direct insects extraction	70518		Direct insects extraction	4.5442		Direct insects extraction	1.51385		Direct insects extraction	0.464643			Direct insects extraction	Raw waste substrates	Processed waste after BSF exposure
	Raw waste substrates	30		Raw waste substrates	55184		Raw waste substrates	14.3847		Raw waste substrates	2.66616		Raw waste substrates	0.78389		Direct insects extraction	0	0.896281	0.998923
	Processed waste after BSF exposure	15		Processed waste after BSF exposure	38		Processed waste after BSF exposure	12.2235		Processed waste after BSF exposure	2.50336		Processed waste after BSF exposure	0.924416		Raw waste substrates	0.896281	0	0.998551
																Processed waste after BSF exposure	0.998923	0.998551	0

## Sheet: All
		Sample category
	Genera	Direct insects extraction	Raw waste substrates	Processed waste after BSF exposure
	Achromobacter	302	581	1
	Acidovorax	2	471	0
	Acinetobacter	2	552	0
	Aeromonas	82	306	3
	Alcaligenes	66	1373	3
	Bacillus	10505	3	2
	Bartonella	0	359	0
	Bordetella	19571	1086	6
	Brucella	0	664	0
	Citrobacter	31	1340	1
	Comamonas	5	10318	2
	Enterobacter	7	831	0
	Enterococcus	350	31	0
	Escherichia	0	546	0
	Kaistia	0	2401	0
	Klebsiella	27	1371	0
	Morganella	6683	867	3
	Ochrobactrum	1	6322	2
	Pantoea	43	848	0
	Pectobacterium	762	274	0
	Proteus	31	2218	1
	Providencia	29815	1980	7
	Pseudomonas	517	10649	3
	Raoultella	45	299	0
	Serratia	127	5098	1
	Staphylococcus	432	1	1
	Stenotrophomonas	3	1284	0
	Xanthomonas	1	497	0
	Xenorhabdus	248	124	0
	others	860	2490	2
