# Supplementary material for: A Molecular Survey of Bacterial Species in the Guts of Black Soldier Fly Larvae (Hermetia illucens) Reared on Two Urban Organic Waste Streams in Kenya
Source: Front Microbiol. 2021 Sep 22;12:687103. doi: 10.3389/fmicb.2021.687103 (PMC8493336; doi:10.3389/fmicb.2021.687103)
Supplement: Supplementary file 1 [file Data_Sheet_1.zip › Table 2.XLSX]

## Sheet: Identity results
			IDENTITY RESULTS
	MSB_4	MSB_6	MSB_7	MSB_8	MSB_9	MSB_11	MSB_12	MSB_13	MSB_14	MSB_17	MSB_18	MSB_19	MSB_20	MSB_21	MSB_22	MSB_24	MSB_26	MSB_27	MSB_g	MSB_i	NR_146667.1_Enterobacter_tabaci	KX242269.1_Enterobacter_ludwigii	KT260909.1_Enterobacter_asburiae	KF747680.1_Enterobacter_mori	JQ308597.1_Leclercia_adecarboxylata	HM854373.1_Enterobacter_cloacae	JQ660221.1_Enterobacter_hormaechei	HQ242718.1_Cedecea_davisae	KT260412.1_Providencia_rettgeri	KC456525.1_Providencia_vermicola	EF151985.1_Enterobacteriaceae_bacterium	AY803746.1_Providencia_stuartii	KU744861.1_Bordetella_petrii	KX138518.1_Bordetella_pertussis	KC292259.1_Alcaligenes_sp.	KJ937080.1_Bordetella_avium	KY818925.1_Bacillus_tequilensis	KY773596.1_Bacillus_cereus	KY003093.1_Bacillus_vallismortis	KT380604.1_Pseudomonas_putida	KC189898.1_Pseudomonas_monteilii	JX082200.1_Pseudomonas_oryzihabitans	KT070311.1_Pseudomonas_taiwanensis	KF358256.1_Pseudomonas_plecoglossicida	JX545210.1_Pseudomonas_hunanensis	KP747005.1_BTEX_degrading_bacterium	LT222061.1_Brevibacterium_luteolum	NR_041752.1_Brevibacterium_otitidis	EU086808.1_Brevibacterium_ravenspurgense
MSB_4	1
MSB_6	0.2768	1
MSB_7	0.2256	0.2795	1
MSB_8	0.2553	0.2514	0.2733	1
MSB_9	0.25	0.232	0.244	0.262	1
MSB_11	0.2661	0.257	0.2549	0.2912	0.26	1
MSB_12	0.2603	0.2437	0.252	0.2384	0.2379	0.2648	1
MSB_13	0.2561	0.2302	0.2452	0.2359	0.256	0.2341	0.2468	1
MSB_14	0.2694	0.2507	0.2604	0.2685	0.27	0.2462	0.2528	0.2626	1
MSB_17	0.2578	0.2453	0.2382	0.2717	0.258	0.2494	0.2656	0.265	0.2516	1
MSB_18	0.2429	0.2671	0.2582	0.2587	0.274	0.256	0.2597	0.2492	0.2371	0.2537	1
MSB_19	0.2322	0.2297	0.2383	0.2392	0.255	0.2739	0.261	0.265	0.2491	0.2539	0.25	1
MSB_20	0.2561	0.2336	0.2647	0.2587	0.2899	0.2609	0.2888	0.242	0.2443	0.2571	0.3981	0.2835	1
MSB_21	0.2619	0.2352	0.2662	0.2628	0.256	0.2578	0.2318	0.2848	0.2302	0.2471	0.2624	0.254	0.2662	1
MSB_22	0.2768	0.2562	0.2591	0.2441	0.256	0.271	0.2573	0.2476	0.2561	0.2449	0.2635	0.2613	0.2669	0.267	1
MSB_24	0.2719	0.2531	0.2415	0.2473	0.233	0.255	0.2407	0.2492	0.264	0.2558	0.2341	0.2798	0.2496	0.2325	0.2415	1
MSB_26	0.2611	0.2609	0.2612	0.2441	0.265	0.2554	0.2242	0.2476	0.2604	0.2576	0.2635	0.2664	0.2828	0.2578	0.233	0.2543	1
MSB_27	0.2677	0.2453	0.2387	0.2432	0.234	0.2341	0.2648	0.2666	0.2519	0.2471	0.2597	0.2541	0.23	0.2647	0.2576	0.24	0.2645	1
MSB_g	0.2677	0.2616	0.2721	0.2725	0.266	0.2599	0.2475	0.2555	0.2512	0.2449	0.2349	0.2472	0.2435	0.2723	0.2442	0.2423	0.2522	0.2619	1
MSB_i	0.2727	0.2554	0.2396	0.2766	0.254	0.2816	0.2234	0.2389	0.2554	0.2561	0.2605	0.2371	0.2541	0.2356	0.2702	0.2633	0.2496	0.2548	0.2626	1
NR_146667.1_Enterobacter_tabaci	0.2752	0.2585	0.2313	0.2579	0.254	0.2626	0.2701	0.265	0.2484	0.2599	0.262	0.2619	0.2775	0.2478	0.2472	0.246	0.2554	0.24	0.2626	0.2652	1
KX242269.1_Enterobacter_ludwigii	0.2801	0.2733	0.2489	0.2595	0.258	0.2604	0.2528	0.2238	0.2794	0.2636	0.2612	0.2691	0.2639	0.2578	0.2516	0.2655	0.255	0.2516	0.2677	0.251	0.2671	1
KT260909.1_Enterobacter_asburiae	0.2495	0.232	0.2569	0.2563	0.278	0.2412	0.2535	0.2492	0.2619	0.2501	0.2394	0.2519	0.2466	0.2486	0.2531	0.2295	0.2398	0.2605	0.2491	0.2241	0.2512	0.2455	1
KF747680.1_Enterobacter_mori	0.2479	0.2624	0.2563	0.266	0.271	0.2576	0.2693	0.2705	0.2554	0.2434	0.2801	0.2522	0.2511	0.2593	0.2896	0.2535	0.2658	0.2835	0.2631	0.2453	0.2515	0.2406	0.2505	1
JQ308597.1_Leclercia_adecarboxylata	0.2247	0.2733	0.257	0.2318	0.249	0.2664	0.258	0.2618	0.2399	0.2531	0.2477	0.2604	0.2692	0.2723	0.2546	0.2393	0.2436	0.2489	0.2617	0.2442	0.2456	0.2503	0.2655	0.2706	1
HM854373.1_Enterobacter_cloacae	0.2669	0.2484	0.2609	0.2766	0.253	0.241	0.2618	0.2697	0.2667	0.2719	0.2462	0.2503	0.2239	0.267	0.2717	0.2798	0.2496	0.2629	0.2689	0.2529	0.2715	0.255	0.2591	0.2651	0.2362	1
JQ660221.1_Enterobacter_hormaechei	0.2628	0.2531	0.2411	0.2652	0.249	0.2411	0.2618	0.2563	0.2447	0.2434	0.2409	0.2462	0.2285	0.2448	0.2658	0.2738	0.2555	0.2801	0.2635	0.2361	0.2411	0.262	0.2425	0.2642	0.2512	0.2599	1
HQ242718.1_Cedecea_davisae	0.2685	0.2531	0.2597	0.2611	0.253	0.2623	0.2588	0.2523	0.2667	0.2651	0.2612	0.2616	0.2571	0.2387	0.265	0.2588	0.2538	0.2389	0.2649	0.2474	0.2707	0.2731	0.2355	0.2672	0.2375	0.2602	0.2505	1
KT260412.1_Providencia_rettgeri	0.252	0.2476	0.2424	0.2237	0.256	0.2396	0.2595	0.2579	0.2985	0.2479	0.2206	0.2571	0.2277	0.254	0.2196	0.252	0.2669	0.2704	0.2368	0.2704	0.2529	0.2655	0.2719	0.2515	0.232	0.2438	0.2563	0.2543	1
KC456525.1_Providencia_vermicola	0.2239	0.2367	0.2638	0.2693	0.267	0.2259	0.2468	0.2492	0.2462	0.2584	0.2695	0.2435	0.2269	0.2639	0.2561	0.2693	0.2638	0.2547	0.2736	0.2378	0.2484	0.2512	0.2533	0.2414	0.2596	0.2891	0.2613	0.2652	0.2364	1
EF151985.1_Enterobacteriaceae_bacterium	0.2661	0.2538	0.2482	0.2473	0.228	0.2482	0.243	0.2476	0.2533	0.2501	0.2537	0.2633	0.2601	0.2578	0.2576	0.2453	0.2421	0.2647	0.2489	0.2647	0.2578	0.2633	0.2491	0.279	0.2455	0.2749	0.2353	0.2612	0.2592	0.2512	1
AY803746.1_Providencia_stuartii	0.2628	0.2577	0.2482	0.2546	0.273	0.2462	0.2565	0.2531	0.2434	0.2367	0.2289	0.2414	0.2481	0.2302	0.2472	0.2648	0.2524	0.2716	0.2826	0.2517	0.2407	0.264	0.2598	0.2613	0.242	0.2592	0.2519	0.2689	0.2529	0.2736	0.2517	1
KU744861.1_Bordetella_petrii	0.2272	0.2647	0.2589	0.2685	0.261	0.2719	0.237	0.2444	0.2526	0.2471	0.262	0.2506	0.2775	0.2654	0.2434	0.2543	0.2363	0.2554	0.2746	0.2445	0.2493	0.2657	0.269	0.2671	0.5479	0.228	0.2462	0.2609	0.2536	0.261	0.2609	0.2462	1
KX138518.1_Bordetella_pertussis	0.2495	0.2733	0.2421	0.2603	0.247	0.2481	0.2746	0.2523	0.247	0.2621	0.2409	0.2568	0.2466	0.27	0.2434	0.261	0.2445	0.2522	0.2331	0.2556	0.2531	0.2583	0.2533	0.2426	0.259	0.2596	0.2584	0.2701	0.2592	0.2449	0.2578	0.2544	0.2513	1
KC292259.1_Alcaligenes_sp.	0.2495	0.2671	0.2663	0.2782	0.254	0.2332	0.24	0.2476	0.2519	0.2389	0.2191	0.2562	0.2556	0.2578	0.2516	0.2505	0.2469	0.2483	0.2469	0.2534	0.262	0.2455	0.2692	0.2699	0.244	0.2469	0.231	0.2419	0.2649	0.2656	0.2562	0.2634	0.2627	0.267	1
KJ937080.1_Bordetella_avium	0.2595	0.2671	0.275	0.2652	0.273	0.2464	0.2505	0.25	0.2406	0.2539	0.2771	0.2648	0.2503	0.2302	0.2725	0.2595	0.2511	0.262	0.2675	0.2539	0.2716	0.2511	0.2555	0.5344	0.2641	0.2716	0.2628	0.2573	0.2522	0.2456	0.3262	0.2544	0.2582	0.2471	0.2771	1
KY818925.1_Bacillus_tequilensis	0.2479	0.2733	0.2549	0.2449	0.279	0.2598	0.2558	0.2587	0.2702	0.2509	0.2477	0.2689	0.2458	0.2379	0.2472	0.2445	0.2612	0.2605	0.264	0.2612	0.2584	0.2492	0.2541	0.2682	0.2668	0.2612	0.2505	0.2696	0.2542	0.2526	0.355	0.2338	0.2563	0.2507	0.2613	0.327	1
KY773596.1_Bacillus_cereus	0.2752	0.2476	0.2436	0.2546	0.259	0.2696	0.2543	0.2594	0.2681	0.2486	0.2612	0.2485	0.2413	0.2509	0.2442	0.258	0.2654	0.2535	0.2549	0.2619	0.2731	0.2668	0.2733	0.2563	0.2528	0.2626	0.2714	0.2563	0.2696	0.2484	0.2563	0.2464	0.245	0.2633	0.2361	0.2584	0.238	1
KY003093.1_Bacillus_vallismortis	0.2528	0.2554	0.2454	0.2359	0.229	0.2578	0.2588	0.2405	0.2484	0.2741	0.25	0.2597	0.2805	0.2471	0.2501	0.2438	0.2591	0.248	0.2799	0.2434	0.2708	0.2637	0.2469	0.2515	0.2557	0.2436	0.2555	0.2506	0.2487	0.2624	0.2551	0.2427	0.2554	0.25	0.2649	0.2688	0.2633	0.2521	1
KT380604.1_Pseudomonas_putida	0.2322	0.2352	0.2692	0.2766	0.264	0.237	0.24	0.2523	0.2321	0.2756	0.2635	0.2475	0.2352	0.2693	0.2405	0.252	0.244	0.258	0.2531	0.2615	0.2517	0.2447	0.2512	0.2482	0.2678	0.2713	0.2635	0.2629	0.244	0.6926	0.2531	0.2671	0.2587	0.2461	0.262	0.2531	0.2468	0.2356	0.2798	1
KC189898.1_Pseudomonas_monteilii	0.2611	0.2601	0.2669	0.266	0.2829	0.2704	0.2392	0.2602	0.3944	0.2486	0.256	0.2394	0.2443	0.2631	0.2472	0.2745	0.2563	0.2323	0.25	0.2704	0.2464	0.245	0.2405	0.2464	0.2549	0.2457	0.2613	0.2521	0.2464	0.264	0.2577	0.2591	0.2457	0.2394	0.2526	0.2274	0.2457	0.2669	0.2767	0.2654	1
JX082200.1_Pseudomonas_oryzihabitans	0.2636	0.2538	0.2626	0.2693	0.262	0.2674	0.2701	0.2729	0.2618	0.2479	0.2597	0.2446	0.2564	0.2494	0.2948	0.264	0.2543	0.2564	0.2688	0.2453	0.2404	0.2487	0.2712	0.6916	0.2695	0.2564	0.2592	0.2626	0.2431	0.2414	0.2681	0.2342	0.2668	0.2605	0.293	0.5495	0.2591	0.2507	0.239	0.2377	0.2366	1
KT070311.1_Pseudomonas_taiwanensis	0.2438	0.257	0.2604	0.2603	0.268	0.2503	0.2565	0.265	0.2489	0.2591	0.2522	0.2589	0.2782	0.2762	0.2397	0.252	0.2503	0.2597	0.2546	0.2546	0.2553	0.2446	0.2525	0.2654	0.2525	0.2366	0.257	0.2546	0.2438	0.2669	0.264	0.2453	0.2633	0.2553	0.2613	0.2525	0.2647	0.2848	0.2244	0.2604	0.2453	0.2589	1
KF358256.1_Pseudomonas_plecoglossicida	0.2454	0.2585	0.2532	0.2709	0.255	0.2519	0.2603	0.2515	0.2477	0.2591	0.2703	0.2664	0.2541	0.2639	0.2695	0.2513	0.2588	0.2394	0.2428	0.2643	0.2595	0.2512	0.2576	0.2664	0.2637	0.247	0.2563	0.2567	0.2613	0.2638	0.2414	0.2477	0.265	0.4087	0.2505	0.306	0.2443	0.2415	0.2421	0.2594	0.264	0.2588	0.2618	1
JX545210.1_Pseudomonas_hunanensis	0.2561	0.2609	0.2584	0.2587	0.263	0.2731	0.2693	0.2365	0.2526	0.2636	0.2567	0.2549	0.2352	0.2593	0.2457	0.2535	0.2563	0.2724	0.2556	0.257	0.2492	0.2303	0.2633	0.2492	0.2661	0.2563	0.2483	0.2591	0.245	0.2456	0.2584	0.2549	0.2605	0.2436	0.2491	0.2661	0.2584	0.2492	0.2675	0.251	0.2507	0.2535	0.251	0.2478	1
KP747005.1_BTEX_degrading_bacterium	0.2471	0.2422	0.2482	0.2465	0.259	0.2318	0.2738	0.2618	0.2505	0.2509	0.2364	0.2435	0.2383	0.2555	0.2546	0.2663	0.2523	0.2523	0.2558	0.2421	0.2551	0.2564	0.2569	0.2455	0.2421	0.2537	0.2577	0.2476	0.2382	0.2371	0.2681	0.2462	0.2452	0.5636	0.2562	0.2523	0.2682	0.2668	0.2482	0.2433	0.2436	0.2404	0.251	0.2498	0.2422	1
LT222061.1_Brevibacterium_luteolum	0.2776	0.2671	0.2398	0.2489	0.248	0.2678	0.2663	0.2626	0.235	0.2464	0.2612	0.2482	0.273	0.2402	0.2702	0.2423	0.2447	0.2524	0.2636	0.2482	0.2594	0.244	0.2698	0.2643	0.2636	0.2643	0.2743	0.2664	0.2944	0.2568	0.2601	0.2664	0.2678	0.3454	0.2649	0.2622	0.2738	0.2478	0.2538	0.2419	0.2429	0.2643	0.2647	0.2454	0.2549	0.3314	1
NR_041752.1_Brevibacterium_otitidis	0.2578	0.2538	0.2575	0.2514	0.262	0.2668	0.255	0.2341	0.2829	0.2621	0.2643	0.2474	0.2398	0.2639	0.2576	0.2483	0.2849	0.2595	0.2494	0.2749	0.2648	0.2557	0.2669	0.2631	0.2611	0.2488	0.2346	0.2795	0.2732	0.254	0.279	0.2482	0.2746	0.2408	0.2562	0.2661	0.2619	0.2422	0.2488	0.2657	0.2654	0.2681	0.2525	0.2588	0.285	0.2619	0.2566	1
EU086808.1_Brevibacterium_ravenspurgense	0.2487	0.2562	0.2463	0.2693	0.256	0.2456	0.258	0.2571	0.2801	0.2644	0.2673	0.2463	0.2745	0.2677	0.2285	0.2798	0.256	0.2484	0.265	0.2643	0.2505	0.2505	0.2412	0.2484	0.2477	0.2801	0.2599	0.2553	0.2452	0.2575	0.2346	0.2394	0.2429	0.287	0.2505	0.2422	0.2528	0.3613	0.265	0.2475	0.2598	0.2515	0.2618	0.263	0.2478	0.2677	0.2517	0.2622	1
NR_116479.1_Brevibacterium_massiliense	0.2479	0.2546	0.2317	0.2351	0.25	0.2558	0.2445	0.2674	0.2632	0.2644	0.2492	0.2634	0.2375	0.2624	0.2658	0.2888	0.2641	0.2524	0.26	0.2744	0.2586	0.2634	0.2369	0.2462	0.2606	0.2634	0.2454	0.2482	0.2739	0.2407	0.2455	0.2524	0.2668	0.2668	0.2368	0.2337	0.2787	0.3249	0.262	0.2426	0.245	0.2404	0.2446	0.2477	0.2485	0.2751	0.2552	0.2482	0.3657
KM010146.1_Staphylococcus_lentus	0.2272	0.2593	0.2334	0.2359	0.259	0.2376	0.258	0.2547	0.2568	0.2441	0.2364	0.2541	0.2564	0.2662	0.2553	0.255	0.2486	0.2307	0.2617	0.241	0.2603	0.2396	0.2483	0.2713	0.3016	0.2279	0.262	0.241	0.2648	0.2477	0.2568	0.2472	0.2444	0.4552	0.2728	0.2582	0.2492	0.2331	0.2761	0.244	0.2415	0.2605	0.2489	0.2477	0.2619	0.4752	0.3482	0.2451	0.2677
JF947361.1_Morganella_morganii	0.2438	0.2655	0.2767	0.2636	0.256	0.2587	0.2347	0.2618	0.2427	0.2531	0.2469	0.238	0.2473	0.2823	0.2598	0.2535	0.2477	0.2443	0.2581	0.2505	0.2539	0.2429	0.2462	0.2684	0.2739	0.2546	0.2635	0.2463	0.248	0.2575	0.2505	0.2643	0.2643	0.2622	0.2562	0.2663	0.2443	0.2443	0.2532	0.2615	0.269	0.2668	0.2589	0.2539	0.2366	0.2629	0.2727	0.2353	0.2622
AF189697.1_Activated_sludge_bacterium	0.2669	0.2585	0.2593	0.2408	0.2359	0.2586	0.2392	0.2587	0.2455	0.2644	0.2718	0.2641	0.2533	0.2762	0.2561	0.2528	0.2537	0.2537	0.2689	0.26	0.2482	0.2489	0.2483	0.2689	0.2434	0.2634	0.2635	0.2262	0.2348	0.2442	0.2648	0.2544	0.2344	0.2289	0.275	0.2448	0.2535	0.2373	0.2331	0.2426	0.2176	0.2577	0.2683	0.2526	0.2275	0.2434	0.2405	0.2634	0.3395
	MSB_4	MSB_6	MSB_7	MSB_8	MSB_9	MSB_11	MSB_12	MSB_13	MSB_14	MSB_17	MSB_18	MSB_19	MSB_20	MSB_21	MSB_22	MSB_24	MSB_26	MSB_27	MSB_g	MSB_i	NR_146667.1_Enterobacter_tabaci	KX242269.1_Enterobacter_ludwigii	KT260909.1_Enterobacter_asburiae	KF747680.1_Enterobacter_mori	JQ308597.1_Leclercia_adecarboxylata	HM854373.1_Enterobacter_cloacae	JQ660221.1_Enterobacter_hormaechei	HQ242718.1_Cedecea_davisae	KT260412.1_Providencia_rettgeri	KC456525.1_Providencia_vermicola	EF151985.1_Enterobacteriaceae_bacterium	AY803746.1_Providencia_stuartii	KU744861.1_Bordetella_petrii	KX138518.1_Bordetella_pertussis	KC292259.1_Alcaligenes_sp.	KJ937080.1_Bordetella_avium	KY818925.1_Bacillus_tequilensis	KY773596.1_Bacillus_cereus	KY003093.1_Bacillus_vallismortis	KT380604.1_Pseudomonas_putida	KC189898.1_Pseudomonas_monteilii	JX082200.1_Pseudomonas_oryzihabitans	KT070311.1_Pseudomonas_taiwanensis	KF358256.1_Pseudomonas_plecoglossicida	JX545210.1_Pseudomonas_hunanensis	KP747005.1_BTEX_degrading_bacterium	LT222061.1_Brevibacterium_luteolum	NR_041752.1_Brevibacterium_otitidis	EU086808.1_Brevibacterium_ravenspurgense
		IDENTITY STATS
		min = 21.76
		max = 69.26
		mean = 25.7823149492017
		stddev = 2.90437434905397
[truncated: 4 more columns]

## Sheet: Similarity statistics
			SIMILARITY RESULTS
	MSB_4	MSB_6	MSB_7	MSB_8	MSB_9	MSB_11	MSB_12	MSB_13	MSB_14	MSB_17	MSB_18	MSB_19	MSB_20	MSB_21	MSB_22	MSB_24	MSB_26	MSB_27	MSB_g	MSB_i	NR_146667.1_Enterobacter_tabaci	KX242269.1_Enterobacter_ludwigii	KT260909.1_Enterobacter_asburiae	KF747680.1_Enterobacter_mori	JQ308597.1_Leclercia_adecarboxylata	HM854373.1_Enterobacter_cloacae	JQ660221.1_Enterobacter_hormaechei	HQ242718.1_Cedecea_davisae	KT260412.1_Providencia_rettgeri	KC456525.1_Providencia_vermicola	EF151985.1_Enterobacteriaceae_bacterium	AY803746.1_Providencia_stuartii	KU744861.1_Bordetella_petrii	KX138518.1_Bordetella_pertussis	KC292259.1_Alcaligenes_sp.	KJ937080.1_Bordetella_avium	KY818925.1_Bacillus_tequilensis	KY773596.1_Bacillus_cereus	KY003093.1_Bacillus_vallismortis	KT380604.1_Pseudomonas_putida	KC189898.1_Pseudomonas_monteilii	JX082200.1_Pseudomonas_oryzihabitans	KT070311.1_Pseudomonas_taiwanensis	KF358256.1_Pseudomonas_plecoglossicida	JX545210.1_Pseudomonas_hunanensis	KP747005.1_BTEX_degrading_bacterium	LT222061.1_Brevibacterium_luteolum	NR_041752.1_Brevibacterium_otitidis	EU086808.1_Brevibacterium_ravenspurgense
MSB_4	1
MSB_6	0.2768	1
MSB_7	0.2256	0.2795	1
MSB_8	0.2553	0.2514	0.2733	1
MSB_9	0.25	0.232	0.244	0.262	1
MSB_11	0.2661	0.257	0.2549	0.2912	0.26	1
MSB_12	0.2603	0.2437	0.252	0.2384	0.238	0.2648	1
MSB_13	0.2561	0.2302	0.2452	0.2359	0.256	0.2341	0.2468	1
MSB_14	0.2694	0.2507	0.2604	0.2685	0.27	0.2462	0.2528	0.2626	1
MSB_17	0.2578	0.2453	0.2382	0.2717	0.258	0.2494	0.2656	0.265	0.2516	1
MSB_18	0.2429	0.2671	0.2582	0.2587	0.274	0.256	0.2597	0.2492	0.2371	0.2537	1
MSB_19	0.2322	0.2297	0.2383	0.2392	0.255	0.2739	0.261	0.265	0.2491	0.2539	0.25	1
MSB_20	0.2561	0.2336	0.2647	0.2587	0.29	0.2609	0.2888	0.242	0.2443	0.2571	0.3981	0.2835	1
MSB_21	0.2619	0.2352	0.2662	0.2628	0.256	0.2578	0.2318	0.2848	0.2302	0.2471	0.2624	0.254	0.2662	1
MSB_22	0.2768	0.2562	0.2591	0.2441	0.256	0.271	0.2573	0.2476	0.2561	0.2449	0.2635	0.2613	0.2669	0.267	1
MSB_24	0.2719	0.2531	0.2415	0.2473	0.233	0.255	0.2407	0.2492	0.264	0.2558	0.2341	0.2798	0.2496	0.2325	0.2415	1
MSB_26	0.2611	0.2609	0.2612	0.2441	0.265	0.2554	0.2242	0.2476	0.2604	0.2576	0.2635	0.2664	0.2828	0.2578	0.233	0.2543	1
MSB_27	0.2677	0.2453	0.2387	0.2432	0.234	0.2341	0.2648	0.2666	0.2519	0.2471	0.2597	0.2541	0.23	0.2647	0.2576	0.24	0.2645	1
MSB_g	0.2677	0.2616	0.2721	0.2725	0.266	0.2599	0.2475	0.2555	0.2512	0.2449	0.2349	0.2472	0.2435	0.2723	0.2442	0.2423	0.2522	0.2619	1
MSB_i	0.2727	0.2554	0.2396	0.2766	0.254	0.2816	0.2234	0.2389	0.2554	0.2561	0.2605	0.2371	0.2541	0.2356	0.2702	0.2633	0.2496	0.2548	0.2626	1
NR_146667.1_Enterobacter_tabaci	0.2752	0.2585	0.2313	0.2579	0.254	0.2626	0.2701	0.265	0.2484	0.2599	0.262	0.2619	0.2775	0.2478	0.2472	0.246	0.2554	0.24	0.2626	0.2652	1
KX242269.1_Enterobacter_ludwigii	0.2801	0.2733	0.2489	0.2595	0.258	0.2604	0.2528	0.2238	0.2794	0.2636	0.2612	0.2691	0.2639	0.2578	0.2516	0.2655	0.255	0.2516	0.2677	0.251	0.2671	1
KT260909.1_Enterobacter_asburiae	0.2495	0.232	0.2569	0.2563	0.278	0.2412	0.2535	0.2492	0.2619	0.2501	0.2394	0.2519	0.2466	0.2486	0.2531	0.2295	0.2398	0.2605	0.2491	0.2241	0.2512	0.2455	1
KF747680.1_Enterobacter_mori	0.2479	0.2624	0.2563	0.266	0.271	0.2576	0.2693	0.2705	0.2554	0.2434	0.2801	0.2522	0.2511	0.2593	0.2896	0.2535	0.2658	0.2835	0.2631	0.2453	0.2515	0.2406	0.2505	1
JQ308597.1_Leclercia_adecarboxylata	0.2247	0.2733	0.257	0.2318	0.249	0.2664	0.258	0.2618	0.2399	0.2531	0.2477	0.2604	0.2692	0.2723	0.2546	0.2393	0.2436	0.2489	0.2617	0.2442	0.2456	0.2503	0.2655	0.2706	1
HM854373.1_Enterobacter_cloacae	0.2669	0.2484	0.2609	0.2766	0.253	0.241	0.2618	0.2697	0.2667	0.2719	0.2462	0.2503	0.2239	0.267	0.2717	0.2798	0.2496	0.2629	0.2689	0.2529	0.2715	0.255	0.2591	0.2651	0.2362	1
JQ660221.1_Enterobacter_hormaechei	0.2628	0.2531	0.2411	0.2652	0.249	0.2411	0.2618	0.2563	0.2447	0.2434	0.2409	0.2462	0.2285	0.2448	0.2658	0.2738	0.2555	0.2801	0.2635	0.2361	0.2411	0.262	0.2425	0.2642	0.2512	0.2599	1
HQ242718.1_Cedecea_davisae	0.2685	0.2531	0.2597	0.2611	0.253	0.2623	0.2588	0.2523	0.2667	0.2651	0.2612	0.2616	0.2571	0.2387	0.265	0.2588	0.2538	0.2389	0.2649	0.2474	0.2707	0.2731	0.2355	0.2672	0.2375	0.2602	0.2505	1
KT260412.1_Providencia_rettgeri	0.252	0.2476	0.2424	0.2237	0.256	0.2396	0.2595	0.2579	0.2985	0.2479	0.2206	0.2571	0.2277	0.254	0.2196	0.252	0.2669	0.2704	0.2368	0.2704	0.2529	0.2655	0.2719	0.2515	0.232	0.2438	0.2563	0.2543	1
KC456525.1_Providencia_vermicola	0.2239	0.2367	0.2638	0.2693	0.267	0.2259	0.2468	0.2492	0.2462	0.2584	0.2695	0.2435	0.2269	0.2639	0.2561	0.2693	0.2638	0.2547	0.2736	0.2378	0.2484	0.2512	0.2533	0.2414	0.2596	0.2891	0.2613	0.2652	0.2364	1
EF151985.1_Enterobacteriaceae_bacterium	0.2661	0.2538	0.2482	0.2473	0.228	0.2482	0.243	0.2476	0.2533	0.2501	0.2537	0.2633	0.2601	0.2578	0.2576	0.2453	0.2421	0.2647	0.2489	0.2647	0.2578	0.2633	0.2491	0.279	0.2455	0.2749	0.2353	0.2612	0.2592	0.2512	1
AY803746.1_Providencia_stuartii	0.2628	0.2577	0.2482	0.2546	0.273	0.2462	0.2565	0.2531	0.2434	0.2367	0.2289	0.2414	0.2481	0.2302	0.2472	0.2648	0.2524	0.2716	0.2826	0.2517	0.2407	0.264	0.2598	0.2613	0.242	0.2592	0.2519	0.2689	0.2529	0.2736	0.2517	1
KU744861.1_Bordetella_petrii	0.2272	0.2647	0.2589	0.2685	0.261	0.2719	0.237	0.2444	0.2526	0.2471	0.262	0.2506	0.2775	0.2654	0.2434	0.2543	0.2363	0.2554	0.2746	0.2445	0.2493	0.2657	0.269	0.2671	0.5479	0.228	0.2462	0.2609	0.2536	0.261	0.2609	0.2462	1
KX138518.1_Bordetella_pertussis	0.2495	0.2733	0.2421	0.2603	0.247	0.2481	0.2746	0.2523	0.247	0.2621	0.2409	0.2568	0.2466	0.27	0.2434	0.261	0.2445	0.2522	0.2331	0.2556	0.2531	0.2583	0.2533	0.2426	0.259	0.2596	0.2584	0.2701	0.2592	0.2449	0.2578	0.2544	0.2513	1
KC292259.1_Alcaligenes_sp.	0.2495	0.2671	0.2663	0.2782	0.254	0.2332	0.24	0.2476	0.2519	0.2389	0.2191	0.2562	0.2556	0.2578	0.2516	0.2505	0.2469	0.2483	0.2469	0.2534	0.262	0.2455	0.2692	0.2699	0.244	0.2469	0.231	0.2419	0.2649	0.2656	0.2562	0.2634	0.2627	0.267	1
KJ937080.1_Bordetella_avium	0.2595	0.2671	0.275	0.2652	0.273	0.2464	0.2505	0.25	0.2406	0.2539	0.2771	0.2648	0.2503	0.2302	0.2725	0.2595	0.2511	0.262	0.2675	0.2539	0.2716	0.2511	0.2555	0.5344	0.2641	0.2716	0.2628	0.2573	0.2522	0.2456	0.3262	0.2544	0.2582	0.2471	0.2771	1
KY818925.1_Bacillus_tequilensis	0.2479	0.2733	0.2549	0.2449	0.279	0.2598	0.2558	0.2587	0.2702	0.2509	0.2477	0.2689	0.2458	0.2379	0.2472	0.2445	0.2612	0.2605	0.264	0.2612	0.2584	0.2492	0.2541	0.2682	0.2668	0.2612	0.2505	0.2696	0.2542	0.2526	0.355	0.2338	0.2563	0.2507	0.2613	0.327	1
KY773596.1_Bacillus_cereus	0.2752	0.2476	0.2436	0.2546	0.259	0.2696	0.2543	0.2594	0.2681	0.2486	0.2612	0.2485	0.2413	0.2509	0.2442	0.258	0.2654	0.2535	0.2549	0.2619	0.2731	0.2668	0.2733	0.2563	0.2528	0.2626	0.2714	0.2563	0.2696	0.2484	0.2563	0.2464	0.245	0.2633	0.2361	0.2584	0.238	1
KY003093.1_Bacillus_vallismortis	0.2528	0.2554	0.2454	0.2359	0.229	0.2578	0.2588	0.2405	0.2484	0.2741	0.25	0.2597	0.2805	0.2471	0.2501	0.2438	0.2591	0.248	0.2799	0.2434	0.2708	0.2637	0.2469	0.2515	0.2557	0.2436	0.2555	0.2506	0.2487	0.2624	0.2551	0.2427	0.2554	0.25	0.2649	0.2688	0.2633	0.2521	1
KT380604.1_Pseudomonas_putida	0.2322	0.2352	0.2692	0.2766	0.264	0.237	0.24	0.2523	0.2321	0.2756	0.2635	0.2475	0.2352	0.2693	0.2405	0.252	0.244	0.258	0.2531	0.2615	0.2517	0.2447	0.2512	0.2482	0.2678	0.2713	0.2635	0.2629	0.244	0.6926	0.2531	0.2671	0.2587	0.2461	0.262	0.2531	0.2468	0.2356	0.2798	1
KC189898.1_Pseudomonas_monteilii	0.2611	0.2601	0.2669	0.266	0.283	0.2704	0.2392	0.2602	0.3944	0.2486	0.256	0.2394	0.2443	0.2631	0.2472	0.2745	0.2563	0.2323	0.25	0.2704	0.2464	0.245	0.2405	0.2464	0.2549	0.2457	0.2613	0.2521	0.2464	0.264	0.2577	0.2591	0.2457	0.2394	0.2526	0.2274	0.2457	0.2669	0.2767	0.2654	1
JX082200.1_Pseudomonas_oryzihabitans	0.2636	0.2538	0.2626	0.2693	0.262	0.2674	0.2701	0.2729	0.2618	0.2479	0.2597	0.2446	0.2564	0.2494	0.2948	0.264	0.2543	0.2564	0.2688	0.2453	0.2404	0.2487	0.2712	0.6916	0.2695	0.2564	0.2592	0.2626	0.2431	0.2414	0.2681	0.2342	0.2668	0.2605	0.293	0.5495	0.2591	0.2507	0.239	0.2377	0.2366	1
KT070311.1_Pseudomonas_taiwanensis	0.2438	0.257	0.2604	0.2603	0.268	0.2503	0.2565	0.265	0.2489	0.2591	0.2522	0.2589	0.2782	0.2762	0.2397	0.252	0.2503	0.2597	0.2546	0.2546	0.2553	0.2446	0.2525	0.2654	0.2525	0.2366	0.257	0.2546	0.2438	0.2669	0.264	0.2453	0.2633	0.2553	0.2613	0.2525	0.2647	0.2848	0.2244	0.2604	0.2453	0.2589	1
KF358256.1_Pseudomonas_plecoglossicida	0.2454	0.2585	0.2532	0.2709	0.255	0.2519	0.2603	0.2515	0.2477	0.2591	0.2703	0.2664	0.2541	0.2639	0.2695	0.2513	0.2588	0.2394	0.2428	0.2643	0.2595	0.2512	0.2576	0.2664	0.2637	0.247	0.2563	0.2567	0.2613	0.2638	0.2414	0.2477	0.265	0.4087	0.2505	0.306	0.2443	0.2415	0.2421	0.2594	0.264	0.2588	0.2618	1
JX545210.1_Pseudomonas_hunanensis	0.2561	0.2609	0.2584	0.2587	0.263	0.2731	0.2693	0.2365	0.2526	0.2636	0.2567	0.2549	0.2352	0.2593	0.2457	0.2535	0.2563	0.2724	0.2556	0.257	0.2492	0.2303	0.2633	0.2492	0.2661	0.2563	0.2483	0.2591	0.245	0.2456	0.2584	0.2549	0.2605	0.2436	0.2491	0.2661	0.2584	0.2492	0.2675	0.251	0.2507	0.2535	0.251	0.2478	1
KP747005.1_BTEX_degrading_bacterium	0.2471	0.2422	0.2482	0.2465	0.259	0.2318	0.2738	0.2618	0.2505	0.2509	0.2364	0.2435	0.2383	0.2555	0.2546	0.2663	0.2523	0.2523	0.2558	0.2421	0.2551	0.2564	0.2569	0.2455	0.2421	0.2537	0.2577	0.2476	0.2382	0.2371	0.2681	0.2462	0.2452	0.5636	0.2562	0.2523	0.2682	0.2668	0.2482	0.2433	0.2436	0.2404	0.251	0.2498	0.2422	1
LT222061.1_Brevibacterium_luteolum	0.2776	0.2671	0.2398	0.2489	0.248	0.2678	0.2663	0.2626	0.235	0.2464	0.2612	0.2482	0.273	0.2402	0.2702	0.2423	0.2447	0.2524	0.2636	0.2482	0.2594	0.244	0.2698	0.2643	0.2636	0.2643	0.2743	0.2664	0.2944	0.2568	0.2601	0.2664	0.2678	0.3454	0.2649	0.2622	0.2738	0.2478	0.2538	0.2419	0.2429	0.2643	0.2647	0.2454	0.2549	0.3314	1
NR_041752.1_Brevibacterium_otitidis	0.2578	0.2538	0.2575	0.2514	0.262	0.2668	0.255	0.2341	0.2829	0.2621	0.2643	0.2474	0.2398	0.2639	0.2576	0.2483	0.2849	0.2595	0.2494	0.2749	0.2648	0.2557	0.2669	0.2631	0.2611	0.2488	0.2346	0.2795	0.2732	0.254	0.279	0.2482	0.2746	0.2408	0.2562	0.2661	0.2619	0.2422	0.2488	0.2657	0.2654	0.2681	0.2525	0.2588	0.285	0.2619	0.2566	1
EU086808.1_Brevibacterium_ravenspurgense	0.2487	0.2562	0.2463	0.2693	0.256	0.2456	0.258	0.2571	0.2801	0.2644	0.2673	0.2463	0.2745	0.2677	0.2285	0.2798	0.256	0.2484	0.265	0.2643	0.2505	0.2505	0.2412	0.2484	0.2477	0.2801	0.2599	0.2553	0.2452	0.2575	0.2346	0.2394	0.2429	0.287	0.2505	0.2422	0.2528	0.3613	0.265	0.2475	0.2598	0.2515	0.2618	0.263	0.2478	0.2677	0.2517	0.2622	1
NR_116479.1_Brevibacterium_massiliense	0.2479	0.2546	0.2317	0.2351	0.25	0.2558	0.2445	0.2674	0.2632	0.2644	0.2492	0.2634	0.2375	0.2624	0.2658	0.2888	0.2641	0.2524	0.26	0.2744	0.2586	0.2634	0.2369	0.2462	0.2606	0.2634	0.2454	0.2482	0.2739	0.2407	0.2455	0.2524	0.2668	0.2668	0.2368	0.2337	0.2787	0.3249	0.262	0.2426	0.245	0.2404	0.2446	0.2477	0.2485	0.2751	0.2552	0.2482	0.3657
KM010146.1_Staphylococcus_lentus	0.2272	0.2593	0.2334	0.2359	0.259	0.2376	0.258	0.2547	0.2568	0.2441	0.2364	0.2541	0.2564	0.2662	0.2553	0.255	0.2486	0.2307	0.2617	0.241	0.2603	0.2396	0.2483	0.2713	0.3016	0.2279	0.262	0.241	0.2648	0.2477	0.2568	0.2472	0.2444	0.4552	0.2728	0.2582	0.2492	0.2331	0.2761	0.244	0.2415	0.2605	0.2489	0.2477	0.2619	0.4752	0.3482	0.2451	0.2677
JF947361.1_Morganella_morganii	0.2438	0.2655	0.2767	0.2636	0.256	0.2587	0.2347	0.2618	0.2427	0.2531	0.2469	0.238	0.2473	0.2823	0.2598	0.2535	0.2477	0.2443	0.2581	0.2505	0.2539	0.2429	0.2462	0.2684	0.2739	0.2546	0.2635	0.2463	0.248	0.2575	0.2505	0.2643	0.2643	0.2622	0.2562	0.2663	0.2443	0.2443	0.2532	0.2615	0.269	0.2668	0.2589	0.2539	0.2366	0.2629	0.2727	0.2353	0.2622
AF189697.1_Activated_sludge_bacterium	0.2669	0.2585	0.2593	0.2408	0.236	0.2586	0.2392	0.2587	0.2455	0.2644	0.2718	0.2641	0.2533	0.2762	0.2561	0.2528	0.2537	0.2537	0.2689	0.26	0.2482	0.2489	0.2483	0.2689	0.2434	0.2634	0.2635	0.2262	0.2348	0.2442	0.2648	0.2544	0.2344	0.2289	0.275	0.2448	0.2535	0.2373	0.2331	0.2426	0.2176	0.2577	0.2683	0.2526	0.2275	0.2434	0.2405	0.2634	0.3395
	MSB_4	MSB_6	MSB_7	MSB_8	MSB_9	MSB_11	MSB_12	MSB_13	MSB_14	MSB_17	MSB_18	MSB_19	MSB_20	MSB_21	MSB_22	MSB_24	MSB_26	MSB_27	MSB_g	MSB_i	NR_146667.1_Enterobacter_tabaci	KX242269.1_Enterobacter_ludwigii	KT260909.1_Enterobacter_asburiae	KF747680.1_Enterobacter_mori	JQ308597.1_Leclercia_adecarboxylata	HM854373.1_Enterobacter_cloacae	JQ660221.1_Enterobacter_hormaechei	HQ242718.1_Cedecea_davisae	KT260412.1_Providencia_rettgeri	KC456525.1_Providencia_vermicola	EF151985.1_Enterobacteriaceae_bacterium	AY803746.1_Providencia_stuartii	KU744861.1_Bordetella_petrii	KX138518.1_Bordetella_pertussis	KC292259.1_Alcaligenes_sp.	KJ937080.1_Bordetella_avium	KY818925.1_Bacillus_tequilensis	KY773596.1_Bacillus_cereus	KY003093.1_Bacillus_vallismortis	KT380604.1_Pseudomonas_putida	KC189898.1_Pseudomonas_monteilii	JX082200.1_Pseudomonas_oryzihabitans	KT070311.1_Pseudomonas_taiwanensis	KF358256.1_Pseudomonas_plecoglossicida	JX545210.1_Pseudomonas_hunanensis	KP747005.1_BTEX_degrading_bacterium	LT222061.1_Brevibacterium_luteolum	NR_041752.1_Brevibacterium_otitidis	EU086808.1_Brevibacterium_ravenspurgense
		SIMILARITY STATS
		min = 21.76
		max = 100
		mean = 27.1826771092915
		stddev = 10.499750663573
[truncated: 4 more columns]

## Sheet: Global Similarity results
					GLOBAL SIMILARITY (BLOSUM62) RESULTS
	MSB_4	MSB_6	MSB_7	MSB_8	MSB_9	MSB_11	MSB_12	MSB_13	MSB_14	MSB_17	MSB_18	MSB_19	MSB_20	MSB_21	MSB_22	MSB_24	MSB_26	MSB_27	MSB_g	MSB_i	NR_146667.1_Enterobacter_tabaci	KX242269.1_Enterobacter_ludwigii	KT260909.1_Enterobacter_asburiae	KF747680.1_Enterobacter_mori	JQ308597.1_Leclercia_adecarboxylata	HM854373.1_Enterobacter_cloacae	JQ660221.1_Enterobacter_hormaechei	HQ242718.1_Cedecea_davisae	KT260412.1_Providencia_rettgeri	KC456525.1_Providencia_vermicola	EF151985.1_Enterobacteriaceae_bacterium	AY803746.1_Providencia_stuartii	KU744861.1_Bordetella_petrii	KX138518.1_Bordetella_pertussis	KC292259.1_Alcaligenes_sp.	KJ937080.1_Bordetella_avium	KY818925.1_Bacillus_tequilensis	KY773596.1_Bacillus_cereus	KY003093.1_Bacillus_vallismortis	KT380604.1_Pseudomonas_putida	KC189898.1_Pseudomonas_monteilii	JX082200.1_Pseudomonas_oryzihabitans	KT070311.1_Pseudomonas_taiwanensis	KF358256.1_Pseudomonas_plecoglossicida	JX545210.1_Pseudomonas_hunanensis	KP747005.1_BTEX_degrading_bacterium	LT222061.1_Brevibacterium_luteolum	NR_041752.1_Brevibacterium_otitidis	EU086808.1_Brevibacterium_ravenspurgense
MSB_4	1	0.13	0.06	0.12	0.16	0.11	0.12	0.11	0.12	0.11	0.09	0.07	0.12	0.12	0.14	0.13	0.1	0.1	0.09	0.11	0.11	0.12	0.1	0.1	0.07	0.11	0.12	0.1	0.09	0.06	0.11	0.1	0.07	0.08	0.09	0.1	0.09	0.11	0.09	0.07	0.11	0.11	0.08	0.09	0.1	0.09	0.11	0.1	0.08
MSB_6	0.15	1	0.12	0.13	0.14	0.1	0.1	0.09	0.09	0.1	0.12	0.07	0.08	0.09	0.12	0.11	0.1	0.08	0.09	0.1	0.1	0.11	0.08	0.11	0.12	0.1	0.11	0.09	0.1	0.08	0.11	0.1	0.12	0.1	0.12	0.11	0.12	0.09	0.09	0.08	0.12	0.1	0.11	0.1	0.11	0.08	0.11	0.1	0.1
MSB_7	0.12	0.18	1	0.19	0.21	0.12	0.14	0.15	0.14	0.13	0.16	0.11	0.16	0.16	0.16	0.14	0.13	0.09	0.12	0.1	0.09	0.12	0.13	0.13	0.14	0.13	0.12	0.12	0.12	0.15	0.13	0.11	0.14	0.09	0.15	0.15	0.14	0.13	0.11	0.16	0.14	0.15	0.14	0.12	0.14	0.11	0.12	0.14	0.12
MSB_8	0.13	0.11	0.11	1	0.18	0.12	0.08	0.09	0.11	0.13	0.11	0.07	0.11	0.11	0.1	0.11	0.08	0.07	0.09	0.12	0.1	0.1	0.1	0.11	0.07	0.12	0.11	0.11	0.07	0.11	0.09	0.09	0.1	0.09	0.13	0.1	0.1	0.1	0.08	0.12	0.12	0.11	0.11	0.12	0.1	0.09	0.09	0.08	0.1
MSB_9	0.1	0.07	0.07	0.11	1	0.08	0.07	0.09	0.09	0.08	0.1	0.07	0.12	0.09	0.09	0.05	0.09	0.06	0.06	0.07	0.07	0.07	0.1	0.1	0.07	0.09	0.08	0.07	0.08	0.09	0.05	0.1	0.08	0.06	0.08	0.1	0.1	0.09	0.06	0.09	0.11	0.09	0.08	0.09	0.1	0.08	0.07	0.07	0.06
MSB_11	0.2	0.17	0.13	0.21	0.23	1	0.17	0.14	0.14	0.15	0.16	0.14	0.17	0.16	0.17	0.16	0.13	0.1	0.12	0.15	0.14	0.14	0.13	0.14	0.14	0.11	0.13	0.14	0.11	0.11	0.12	0.12	0.16	0.1	0.12	0.13	0.15	0.15	0.12	0.12	0.16	0.16	0.14	0.14	0.16	0.11	0.15	0.14	0.12
MSB_12	0.15	0.11	0.09	0.1	0.16	0.11	1	0.11	0.1	0.14	0.12	0.1	0.16	0.1	0.11	0.1	0.07	0.1	0.08	0.06	0.11	0.11	0.11	0.12	0.1	0.11	0.12	0.11	0.12	0.1	0.1	0.11	0.09	0.12	0.1	0.1	0.11	0.1	0.1	0.09	0.09	0.12	0.12	0.12	0.13	0.13	0.13	0.11	0.1
MSB_13	0.12	0.09	0.09	0.1	0.16	0.07	0.1	1	0.1	0.12	0.11	0.11	0.1	0.15	0.1	0.1	0.09	0.11	0.09	0.07	0.11	0.07	0.1	0.11	0.11	0.11	0.11	0.1	0.11	0.1	0.09	0.11	0.09	0.09	0.09	0.09	0.11	0.12	0.08	0.1	0.11	0.12	0.12	0.1	0.09	0.11	0.11	0.08	0.1
MSB_14	0.17	0.12	0.11	0.15	0.2	0.11	0.12	0.14	1	0.13	0.11	0.1	0.12	0.1	0.13	0.14	0.11	0.09	0.08	0.1	0.11	0.13	0.12	0.12	0.09	0.12	0.1	0.12	0.17	0.11	0.11	0.11	0.12	0.08	0.12	0.09	0.12	0.12	0.1	0.08	0.29	0.13	0.11	0.12	0.11	0.11	0.1	0.14	0.13
MSB_17	0.14	0.11	0.08	0.16	0.17	0.09	0.14	0.14	0.11	1	0.12	0.11	0.13	0.1	0.11	0.14	0.1	0.1	0.08	0.1	0.11	0.11	0.09	0.09	0.1	0.12	0.11	0.11	0.1	0.12	0.11	0.1	0.1	0.1	0.1	0.11	0.11	0.11	0.13	0.14	0.11	0.1	0.12	0.11	0.11	0.1	0.1	0.11	0.11
MSB_18	0.12	0.13	0.1	0.13	0.2	0.1	0.12	0.12	0.09	0.11	1	0.1	0.29	0.13	0.12	0.09	0.11	0.1	0.06	0.1	0.1	0.11	0.09	0.14	0.1	0.09	0.1	0.1	0.07	0.12	0.1	0.08	0.11	0.08	0.07	0.13	0.11	0.12	0.1	0.11	0.11	0.12	0.12	0.12	0.11	0.09	0.11	0.1	0.12
MSB_19	0.14	0.13	0.11	0.14	0.22	0.13	0.16	0.18	0.12	0.16	0.15	1	0.19	0.15	0.16	0.19	0.13	0.11	0.09	0.09	0.13	0.14	0.13	0.11	0.13	0.13	0.13	0.13	0.14	0.13	0.14	0.13	0.12	0.12	0.14	0.13	0.16	0.12	0.13	0.13	0.12	0.1	0.14	0.15	0.13	0.11	0.13	0.12	0.12
MSB_20	0.14	0.09	0.11	0.13	0.22	0.11	0.16	0.11	0.1	0.12	0.29	0.13	1	0.13	0.13	0.11	0.13	0.07	0.07	0.09	0.12	0.11	0.11	0.1	0.13	0.07	0.07	0.11	0.08	0.07	0.1	0.1	0.13	0.09	0.11	0.1	0.11	0.09	0.12	0.08	0.1	0.11	0.14	0.11	0.09	0.09	0.12	0.09	0.13
MSB_21	0.14	0.1	0.11	0.13	0.17	0.09	0.1	0.16	0.08	0.1	0.12	0.09	0.13	1	0.13	0.09	0.1	0.11	0.1	0.07	0.1	0.1	0.1	0.11	0.12	0.12	0.11	0.09	0.11	0.12	0.11	0.08	0.12	0.11	0.12	0.07	0.09	0.1	0.09	0.12	0.11	0.11	0.13	0.12	0.13	0.11	0.09	0.11	0.11
MSB_22	0.18	0.14	0.11	0.12	0.19	0.11	0.12	0.11	0.11	0.11	0.12	0.11	0.13	0.13	1	0.1	0.08	0.09	0.08	0.11	0.09	0.1	0.11	0.13	0.11	0.12	0.13	0.11	0.07	0.11	0.12	0.11	0.1	0.08	0.11	0.12	0.1	0.1	0.1	0.09	0.09	0.14	0.1	0.13	0.1	0.1	0.13	0.1	0.08
MSB_24	0.16	0.12	0.09	0.13	0.13	0.1	0.1	0.11	0.12	0.14	0.09	0.13	0.11	0.1	0.1	1	0.1	0.08	0.08	0.1	0.1	0.12	0.09	0.11	0.09	0.13	0.13	0.11	0.12	0.13	0.1	0.11	0.12	0.1	0.11	0.11	0.1	0.12	0.1	0.11	0.13	0.12	0.1	0.11	0.11	0.12	0.09	0.09	0.13
MSB_26	0.18	0.16	0.13	0.15	0.23	0.12	0.12	0.15	0.13	0.15	0.16	0.13	0.19	0.16	0.12	0.14	1	0.13	0.09	0.1	0.13	0.11	0.12	0.13	0.12	0.1	0.14	0.12	0.15	0.14	0.11	0.12	0.11	0.1	0.14	0.13	0.13	0.16	0.12	0.12	0.12	0.13	0.14	0.14	0.14	0.13	0.12	0.16	0.13
MSB_27	0.18	0.14	0.09	0.14	0.19	0.09	0.15	0.18	0.12	0.14	0.15	0.11	0.11	0.17	0.14	0.12	0.13	1	0.11	0.12	0.1	0.11	0.13	0.16	0.12	0.13	0.18	0.1	0.15	0.14	0.14	0.15	0.13	0.11	0.13	0.13	0.15	0.14	0.12	0.14	0.11	0.13	0.15	0.12	0.16	0.13	0.13	0.14	0.12
MSB_g	0.21	0.19	0.15	0.2	0.25	0.15	0.16	0.18	0.14	0.15	0.14	0.12	0.15	0.19	0.16	0.15	0.12	0.14	1	0.15	0.15	0.17	0.15	0.16	0.15	0.16	0.17	0.15	0.13	0.17	0.15	0.18	0.17	0.1	0.15	0.16	0.16	0.15	0.17	0.14	0.14	0.17	0.16	0.14	0.15	0.16	0.16	0.14	0.16
MSB_i	0.2	0.16	0.1	0.2	0.22	0.14	0.11	0.14	0.13	0.15	0.15	0.1	0.14	0.12	0.17	0.16	0.1	0.12	0.12	1	0.12	0.12	0.09	0.12	0.11	0.12	0.12	0.11	0.15	0.12	0.14	0.14	0.11	0.11	0.14	0.12	0.14	0.14	0.11	0.14	0.16	0.12	0.15	0.15	0.14	0.11	0.12	0.14	0.14
NR_146667.1_Enterobacter_tabaci	0.2	0.16	0.09	0.18	0.22	0.14	0.17	0.18	0.14	0.15	0.15	0.13	0.17	0.15	0.14	0.14	0.13	0.1	0.12	0.12	1	0.14	0.14	0.13	0.12	0.14	0.12	0.14	0.13	0.12	0.13	0.11	0.12	0.12	0.14	0.14	0.14	0.16	0.13	0.13	0.14	0.11	0.14	0.14	0.12	0.14	0.13	0.14	0.13
KX242269.1_Enterobacter_ludwigii	0.19	0.16	0.11	0.16	0.2	0.12	0.14	0.12	0.14	0.14	0.15	0.13	0.15	0.14	0.13	0.16	0.1	0.1	0.12	0.11	0.13	1	0.11	0.11	0.11	0.12	0.14	0.13	0.13	0.11	0.14	0.13	0.14	0.11	0.12	0.12	0.13	0.13	0.12	0.11	0.11	0.13	0.13	0.13	0.09	0.12	0.11	0.12	0.12
KT260909.1_Enterobacter_asburiae	0.14	0.1	0.1	0.14	0.21	0.09	0.13	0.13	0.12	0.11	0.11	0.1	0.12	0.12	0.12	0.1	0.09	0.1	0.09	0.06	0.11	0.09	1	0.1	0.12	0.11	0.1	0.09	0.13	0.1	0.1	0.12	0.13	0.09	0.13	0.11	0.12	0.13	0.1	0.09	0.1	0.13	0.11	0.12	0.12	0.12	0.13	0.12	0.1
KF747680.1_Enterobacter_mori	0.16	0.15	0.11	0.16	0.23	0.12	0.15	0.15	0.13	0.12	0.18	0.09	0.13	0.15	0.16	0.14	0.12	0.15	0.11	0.1	0.11	0.11	0.12	1	0.12	0.12	0.15	0.12	0.13	0.11	0.15	0.14	0.12	0.09	0.15	0.44	0.14	0.14	0.1	0.11	0.13	0.64	0.14	0.13	0.12	0.11	0.12	0.12	0.11
JQ308597.1_Leclercia_adecarboxylata	0.12	0.17	0.13	0.12	0.19	0.12	0.14	0.16	0.1	0.13	0.13	0.12	0.16	0.16	0.14	0.11	0.11	0.11	0.1	0.09	0.1	0.11	0.14	0.13	1	0.09	0.12	0.09	0.09	0.13	0.12	0.11	0.46	0.12	0.12	0.12	0.13	0.11	0.12	0.14	0.12	0.13	0.13	0.13	0.13	0.11	0.13	0.12	0.12
HM854373.1_Enterobacter_cloacae	0.19	0.14	0.12	0.19	0.22	0.09	0.15	0.17	0.14	0.16	0.13	0.11	0.11	0.16	0.16	0.17	0.09	0.12	0.11	0.11	0.12	0.13	0.13	0.13	0.09	1	0.13	0.13	0.12	0.18	0.14	0.13	0.09	0.11	0.13	0.14	0.12	0.13	0.1	0.15	0.12	0.13	0.11	0.11	0.12	0.12	0.14	0.11	0.14
JQ660221.1_Enterobacter_hormaechei	0.16	0.13	0.09	0.14	0.19	0.09	0.14	0.14	0.09	0.13	0.11	0.1	0.09	0.12	0.14	0.15	0.11	0.14	0.1	0.09	0.09	0.12	0.1	0.13	0.1	0.11	1	0.1	0.12	0.11	0.09	0.1	0.11	0.11	0.09	0.12	0.11	0.12	0.11	0.12	0.12	0.12	0.12	0.12	0.11	0.11	0.15	0.08	0.11
HQ242718.1_Cedecea_davisae	0.18	0.14	0.12	0.18	0.2	0.13	0.15	0.16	0.14	0.16	0.15	0.13	0.16	0.14	0.16	0.15	0.12	0.1	0.11	0.1	0.14	0.14	0.11	0.14	0.1	0.14	0.13	1	0.12	0.15	0.14	0.14	0.13	0.13	0.12	0.12	0.16	0.14	0.11	0.15	0.14	0.13	0.14	0.11	0.14	0.11	0.14	0.15	0.12
KT260412.1_Providencia_rettgeri	0.14	0.13	0.1	0.11	0.2	0.08	0.14	0.15	0.17	0.12	0.09	0.11	0.1	0.13	0.08	0.14	0.12	0.12	0.08	0.12	0.1	0.12	0.14	0.12	0.08	0.1	0.13	0.1	1	0.09	0.12	0.12	0.1	0.1	0.14	0.11	0.11	0.13	0.1	0.1	0.11	0.11	0.11	0.13	0.12	0.1	0.16	0.13	0.1
KC456525.1_Providencia_vermicola	0.11	0.11	0.12	0.15	0.21	0.07	0.12	0.13	0.1	0.14	0.14	0.1	0.09	0.14	0.13	0.14	0.12	0.11	0.11	0.09	0.1	0.1	0.1	0.1	0.12	0.16	0.12	0.12	0.09	1	0.12	0.13	0.12	0.09	0.13	0.1	0.11	0.12	0.12	0.63	0.12	0.1	0.13	0.12	0.11	0.1	0.12	0.1	0.12
EF151985.1_Enterobacteriaceae_bacterium	0.17	0.15	0.11	0.14	0.16	0.1	0.12	0.13	0.12	0.13	0.13	0.12	0.13	0.14	0.14	0.12	0.1	0.12	0.1	0.12	0.11	0.13	0.11	0.14	0.11	0.13	0.1	0.12	0.13	0.12	1	0.13	0.13	0.1	0.13	0.2	0.24	0.13	0.12	0.13	0.14	0.13	0.13	0.11	0.13	0.12	0.12	0.14	0.1
AY803746.1_Providencia_stuartii	0.16	0.14	0.09	0.14	0.22	0.1	0.13	0.15	0.11	0.12	0.1	0.11	0.13	0.11	0.13	0.14	0.11	0.13	0.12	0.11	0.09	0.12	0.13	0.13	0.1	0.12	0.11	0.12	0.12	0.13	0.12	1	0.11	0.11	0.13	0.13	0.09	0.12	0.1	0.13	0.12	0.1	0.12	0.11	0.13	0.11	0.13	0.1	0.09
KU744861.1_Bordetella_petrii	0.12	0.15	0.12	0.16	0.2	0.13	0.12	0.13	0.12	0.12	0.14	0.1	0.16	0.15	0.12	0.14	0.09	0.12	0.11	0.09	0.1	0.13	0.14	0.12	0.45	0.08	0.12	0.12	0.11	0.13	0.13	0.11	1	0.11	0.13	0.12	0.13	0.1	0.11	0.13	0.11	0.13	0.14	0.13	0.13	0.12	0.13	0.14	0.1
KX138518.1_Bordetella_pertussis	0.16	0.17	0.1	0.17	0.19	0.11	0.19	0.15	0.12	0.16	0.13	0.14	0.15	0.17	0.14	0.15	0.11	0.13	0.08	0.12	0.13	0.14	0.14	0.12	0.15	0.13	0.15	0.14	0.14	0.13	0.13	0.15	0.14	1	0.16	0.13	0.14	0.14	0.12	0.13	0.12	0.14	0.14	0.33	0.12	0.5	0.24	0.11	0.17
KC292259.1_Alcaligenes_sp.	0.13	0.14	0.11	0.17	0.18	0.08	0.11	0.12	0.11	0.11	0.09	0.1	0.12	0.14	0.12	0.13	0.11	0.1	0.09	0.1	0.11	0.1	0.13	0.13	0.1	0.11	0.09	0.1	0.13	0.12	0.11	0.12	0.12	0.11	1	0.15	0.13	0.09	0.12	0.13	0.11	0.15	0.12	0.11	0.11	0.11	0.12	0.1	0.1
KJ937080.1_Bordetella_avium	0.16	0.15	0.13	0.16	0.22	0.11	0.13	0.14	0.1	0.13	0.16	0.11	0.13	0.1	0.14	0.14	0.11	0.12	0.11	0.1	0.12	0.12	0.13	0.44	0.12	0.13	0.14	0.11	0.12	0.11	0.2	0.13	0.12	0.1	0.16	1	0.22	0.14	0.13	0.12	0.09	0.47	0.12	0.18	0.13	0.11	0.13	0.13	0.1
KY818925.1_Bacillus_tequilensis	0.14	0.15	0.11	0.14	0.22	0.12	0.13	0.14	0.12	0.13	0.13	0.13	0.13	0.11	0.12	0.12	0.11	0.12	0.1	0.11	0.11	0.12	0.12	0.13	0.12	0.11	0.12	0.13	0.11	0.11	0.23	0.09	0.12	0.1	0.13	0.21	1	0.11	0.12	0.11	0.11	0.13	0.13	0.12	0.12	0.13	0.13	0.12	0.11
KY773596.1_Bacillus_cereus	0.16	0.12	0.1	0.14	0.2	0.12	0.12	0.15	0.13	0.12	0.14	0.1	0.11	0.12	0.11	0.14	0.13	0.12	0.09	0.12	0.13	0.12	0.14	0.13	0.1	0.12	0.13	0.12	0.13	0.12	0.13	0.12	0.09	0.11	0.1	0.13	0.11	1	0.11	0.1	0.13	0.12	0.16	0.1	0.11	0.12	0.1	0.1	0.24
KY003093.1_Bacillus_vallismortis	0.16	0.14	0.11	0.14	0.18	0.11	0.14	0.13	0.12	0.17	0.14	0.13	0.16	0.13	0.14	0.13	0.12	0.12	0.13	0.1	0.13	0.12	0.12	0.11	0.13	0.1	0.14	0.11	0.12	0.14	0.14	0.11	0.12	0.1	0.15	0.14	0.14	0.13	1	0.16	0.15	0.11	0.1	0.11	0.15	0.12	0.12	0.11	0.12
KT380604.1_Pseudomonas_putida	0.11	0.11	0.13	0.16	0.19	0.09	0.11	0.14	0.08	0.16	0.13	0.1	0.1	0.15	0.11	0.12	0.09	0.11	0.08	0.11	0.1	0.1	0.1	0.11	0.13	0.13	0.13	0.12	0.1	0.64	0.12	0.12	0.12	0.09	0.13	0.11	0.11	0.09	0.14	1	0.12	0.1	0.13	0.12	0.12	0.1	0.1	0.11	0.1
KC189898.1_Pseudomonas_monteilii	0.16	0.15	0.11	0.16	0.22	0.12	0.11	0.14	0.28	0.12	0.13	0.09	0.12	0.13	0.11	0.14	0.1	0.08	0.08	0.13	0.11	0.1	0.1	0.12	0.11	0.1	0.13	0.11	0.11	0.12	0.13	0.12	0.11	0.08	0.11	0.08	0.11	0.13	0.13	0.12	1	0.1	0.1	0.13	0.12	0.09	0.1	0.13	0.12
JX082200.1_Pseudomonas_oryzihabitans	0.17	0.14	0.12	0.16	0.2	0.13	0.15	0.16	0.13	0.12	0.14	0.08	0.13	0.13	0.17	0.15	0.11	0.11	0.11	0.09	0.09	0.12	0.13	0.62	0.12	0.12	0.13	0.11	0.11	0.1	0.13	0.1	0.12	0.11	0.17	0.45	0.13	0.12	0.09	0.1	0.11	1	0.12	0.12	0.11	0.1	0.12	0.13	0.11
KT070311.1_Pseudomonas_taiwanensis	0.12	0.14	0.11	0.14	0.18	0.09	0.14	0.15	0.1	0.13	0.13	0.11	0.16	0.15	0.11	0.11	0.1	0.11	0.09	0.11	0.1	0.1	0.11	0.12	0.11	0.09	0.12	0.11	0.11	0.13	0.12	0.11	0.12	0.1	0.12	0.1	0.13	0.15	0.08	0.12	0.1	0.11	1	0.13	0.12	0.1	0.12	0.1	0.13
KF358256.1_Pseudomonas_plecoglossicida	0.14	0.14	0.1	0.17	0.2	0.11	0.14	0.14	0.12	0.13	0.14	0.13	0.13	0.14	0.15	0.13	0.12	0.1	0.09	0.12	0.11	0.12	0.12	0.13	0.12	0.1	0.13	0.1	0.13	0.12	0.11	0.11	0.12	0.27	0.12	0.18	0.12	0.1	0.09	0.12	0.13	0.12	0.14	1	0.1	0.12	0.11	0.12	0.12
JX545210.1_Pseudomonas_hunanensis	0.15	0.14	0.11	0.15	0.21	0.13	0.15	0.12	0.11	0.13	0.13	0.1	0.11	0.15	0.11	0.12	0.11	0.13	0.09	0.11	0.1	0.08	0.13	0.11	0.12	0.11	0.12	0.12	0.12	0.11	0.12	0.12	0.12	0.09	0.12	0.12	0.12	0.11	0.12	0.12	0.12	0.11	0.12	0.1	1	0.1	0.1	0.15	0.1
KP747005.1_BTEX_degrading_bacterium	0.14	0.12	0.09	0.14	0.19	0.08	0.16	0.15	0.11	0.13	0.12	0.09	0.12	0.14	0.12	0.14	0.11	0.11	0.1	0.09	0.12	0.11	0.13	0.1	0.11	0.11	0.12	0.1	0.1	0.11	0.12	0.12	0.12	0.42	0.13	0.11	0.14	0.13	0.1	0.11	0.1	0.11	0.12	0.12	0.1	1	0.2	0.12	0.13
LT222061.1_Brevibacterium_luteolum	0.16	0.15	0.1	0.14	0.17	0.11	0.15	0.14	0.1	0.12	0.13	0.1	0.15	0.11	0.15	0.11	0.1	0.11	0.1	0.09	0.11	0.1	0.13	0.11	0.12	0.12	0.16	0.12	0.16	0.12	0.11	0.13	0.13	0.2	0.13	0.12	0.13	0.1	0.1	0.1	0.11	0.12	0.13	0.11	0.11	0.2	1	0.11	0.1
NR_041752.1_Brevibacterium_otitidis	0.16	0.15	0.12	0.14	0.19	0.12	0.14	0.12	0.15	0.14	0.14	0.11	0.13	0.15	0.13	0.12	0.15	0.13	0.1	0.12	0.13	0.12	0.14	0.13	0.12	0.11	0.1	0.15	0.14	0.12	0.15	0.11	0.15	0.09	0.13	0.14	0.13	0.11	0.1	0.12	0.14	0.14	0.13	0.13	0.17	0.13	0.12	1	0.12
EU086808.1_Brevibacterium_ravenspurgense	0.13	0.13	0.1	0.15	0.16	0.09	0.13	0.14	0.14	0.13	0.14	0.1	0.16	0.14	0.1	0.15	0.11	0.11	0.1	0.12	0.11	0.11	0.11	0.1	0.11	0.13	0.12	0.11	0.11	0.13	0.09	0.09	0.1	0.13	0.11	0.1	0.11	0.24	0.11	0.11	0.12	0.12	0.14	0.12	0.11	0.13	0.11	0.11	1
NR_116479.1_Brevibacterium_massiliense	0.14	0.13	0.08	0.11	0.16	0.1	0.1	0.15	0.11	0.14	0.12	0.12	0.11	0.14	0.14	0.17	0.12	0.11	0.09	0.13	0.1	0.12	0.1	0.11	0.12	0.12	0.12	0.1	0.14	0.1	0.11	0.1	0.14	0.11	0.11	0.09	0.16	0.19	0.12	0.1	0.1	0.1	0.1	0.11	0.1	0.13	0.11	0.1	0.23
KM010146.1_Staphylococcus_lentus	0.13	0.14	0.09	0.11	0.21	0.09	0.14	0.15	0.13	0.12	0.1	0.11	0.13	0.15	0.12	0.13	0.11	0.09	0.11	0.09	0.12	0.1	0.12	0.12	0.18	0.08	0.14	0.1	0.13	0.12	0.11	0.11	0.11	0.31	0.15	0.11	0.12	0.09	0.13	0.12	0.11	0.12	0.13	0.12	0.13	0.37	0.23	0.1	0.12
JF947361.1_Morganella_morganii	0.14	0.15	0.13	0.17	0.19	0.11	0.11	0.14	0.11	0.12	0.14	0.09	0.12	0.16	0.14	0.12	0.1	0.1	0.1	0.1	0.1	0.1	0.12	0.12	0.13	0.12	0.13	0.09	0.11	0.14	0.11	0.13	0.12	0.11	0.12	0.13	0.1	0.11	0.11	0.14	0.14	0.13	0.13	0.12	0.1	0.13	0.13	0.08	0.12
AF189697.1_Activated_sludge_bacterium	0.18	0.14	0.12	0.13	0.16	0.11	0.11	0.13	0.11	0.14	0.16	0.12	0.14	0.16	0.13	0.12	0.11	0.11	0.11	0.11	0.11	0.12	0.13	0.13	0.1	0.12	0.14	0.07	0.1	0.11	0.13	0.11	0.09	0.08	0.15	0.1	0.11	0.11	0.09	0.1	0.06	0.12	0.13	0.12	0.09	0.1	0.1	0.11	0.22
		GLOBAL SIMILARITY STATS
		min = 0.05
		max = 0.64
		mean = 0.123632075471697
		stddev = 0.0388352878287674
[truncated: 4 more columns]
