# Supplementary material for: A Molecular Survey of Bacterial Species in the Guts of Black Soldier Fly Larvae (Hermetia illucens) Reared on Two Urban Organic Waste Streams in Kenya
Source: Front Microbiol. 2021 Sep 22;12:687103. doi: 10.3389/fmicb.2021.687103 (PMC8493336; doi:10.3389/fmicb.2021.687103)
Supplement: Supplementary file 1 [file Data_Sheet_1.zip › Table 3.XLSX]

## Sheet: Sheet1
					GLOBAL SIMILARITY (BLOSUM62) RESULTS
	MSB_4	MSB_6	MSB_7	MSB_8	MSB_9	MSB_11	MSB_12	MSB_13	MSB_14	MSB_17	MSB_18	MSB_19	MSB_20	MSB_21	MSB_22	MSB_24	MSB_26	MSB_27	MSB_g	MSB_i	NR_146667.1	KX242269.1	KT260909.1	KF747680.1	JQ308597.1	HM854373.1	JQ660221.1	HQ242718.1	KT260412.1	KC456525.1	EF151985.1	AY803746.1	KU744861.1	KX138518.1	KC292259.1	KJ937080.1	KY818925.1	KY773596.1	KY003093.1	KT380604.1	KC189898.1	JX082200.1	KT070311.1	KF358256.1	JX545210.1	KP747005.1	LT222061.1	NR_041752.1	EU086808.1
MSB_4	1	0.13	0.06	0.12	0.16	0.11	0.12	0.11	0.12	0.11	0.09	0.07	0.12	0.12	0.14	0.13	0.1	0.1	0.09	0.11	0.11	0.12	0.1	0.1	0.07	0.11	0.12	0.1	0.09	0.06	0.11	0.1	0.07	0.08	0.09	0.1	0.09	0.11	0.09	0.07	0.11	0.11	0.08	0.09	0.1	0.09	0.11	0.1	0.08
MSB_6	0.15	1	0.12	0.13	0.14	0.1	0.1	0.09	0.09	0.1	0.12	0.07	0.08	0.09	0.12	0.11	0.1	0.08	0.09	0.1	0.1	0.11	0.08	0.11	0.12	0.1	0.11	0.09	0.1	0.08	0.11	0.1	0.12	0.1	0.12	0.11	0.12	0.09	0.09	0.08	0.12	0.1	0.11	0.1	0.11	0.08	0.11	0.1	0.1
MSB_7	0.12	0.18	1	0.19	0.21	0.12	0.14	0.15	0.14	0.13	0.16	0.11	0.16	0.16	0.16	0.14	0.13	0.09	0.12	0.1	0.09	0.12	0.13	0.13	0.14	0.13	0.12	0.12	0.12	0.15	0.13	0.11	0.14	0.09	0.15	0.15	0.14	0.13	0.11	0.16	0.14	0.15	0.14	0.12	0.14	0.11	0.12	0.14	0.12
MSB_8	0.13	0.11	0.11	1	0.18	0.12	0.08	0.09	0.11	0.13	0.11	0.07	0.11	0.11	0.1	0.11	0.08	0.07	0.09	0.12	0.1	0.1	0.1	0.11	0.07	0.12	0.11	0.11	0.07	0.11	0.09	0.09	0.1	0.09	0.13	0.1	0.1	0.1	0.08	0.12	0.12	0.11	0.11	0.12	0.1	0.09	0.09	0.08	0.1
MSB_9	0.1	0.07	0.07	0.11	1	0.08	0.07	0.09	0.09	0.08	0.1	0.07	0.12	0.09	0.09	0.05	0.09	0.06	0.06	0.07	0.07	0.07	0.1	0.1	0.07	0.09	0.08	0.07	0.08	0.09	0.05	0.1	0.08	0.06	0.08	0.1	0.1	0.09	0.06	0.09	0.11	0.09	0.08	0.09	0.1	0.08	0.07	0.07	0.06
MSB_11	0.2	0.17	0.13	0.21	0.23	1	0.17	0.14	0.14	0.15	0.16	0.14	0.17	0.16	0.17	0.16	0.13	0.1	0.12	0.15	0.14	0.14	0.13	0.14	0.14	0.11	0.13	0.14	0.11	0.11	0.12	0.12	0.16	0.1	0.12	0.13	0.15	0.15	0.12	0.12	0.16	0.16	0.14	0.14	0.16	0.11	0.15	0.14	0.12
MSB_12	0.15	0.11	0.09	0.1	0.16	0.11	1	0.11	0.1	0.14	0.12	0.1	0.16	0.1	0.11	0.1	0.07	0.1	0.08	0.06	0.11	0.11	0.11	0.12	0.1	0.11	0.12	0.11	0.12	0.1	0.1	0.11	0.09	0.12	0.1	0.1	0.11	0.1	0.1	0.09	0.09	0.12	0.12	0.12	0.13	0.13	0.13	0.11	0.1
MSB_13	0.12	0.09	0.09	0.1	0.16	0.07	0.1	1	0.1	0.12	0.11	0.11	0.1	0.15	0.1	0.1	0.09	0.11	0.09	0.07	0.11	0.07	0.1	0.11	0.11	0.11	0.11	0.1	0.11	0.1	0.09	0.11	0.09	0.09	0.09	0.09	0.11	0.12	0.08	0.1	0.11	0.12	0.12	0.1	0.09	0.11	0.11	0.08	0.1
MSB_14	0.17	0.12	0.11	0.15	0.2	0.11	0.12	0.14	1	0.13	0.11	0.1	0.12	0.1	0.13	0.14	0.11	0.09	0.08	0.1	0.11	0.13	0.12	0.12	0.09	0.12	0.1	0.12	0.17	0.11	0.11	0.11	0.12	0.08	0.12	0.09	0.12	0.12	0.1	0.08	0.29	0.13	0.11	0.12	0.11	0.11	0.1	0.14	0.13
MSB_17	0.14	0.11	0.08	0.16	0.17	0.09	0.14	0.14	0.11	1	0.12	0.11	0.13	0.1	0.11	0.14	0.1	0.1	0.08	0.1	0.11	0.11	0.09	0.09	0.1	0.12	0.11	0.11	0.1	0.12	0.11	0.1	0.1	0.1	0.1	0.11	0.11	0.11	0.13	0.14	0.11	0.1	0.12	0.11	0.11	0.1	0.1	0.11	0.11
MSB_18	0.12	0.13	0.1	0.13	0.2	0.1	0.12	0.12	0.09	0.11	1	0.1	0.29	0.13	0.12	0.09	0.11	0.1	0.06	0.1	0.1	0.11	0.09	0.14	0.1	0.09	0.1	0.1	0.07	0.12	0.1	0.08	0.11	0.08	0.07	0.13	0.11	0.12	0.1	0.11	0.11	0.12	0.12	0.12	0.11	0.09	0.11	0.1	0.12
MSB_19	0.14	0.13	0.11	0.14	0.22	0.13	0.16	0.18	0.12	0.16	0.15	1	0.19	0.15	0.16	0.19	0.13	0.11	0.09	0.09	0.13	0.14	0.13	0.11	0.13	0.13	0.13	0.13	0.14	0.13	0.14	0.13	0.12	0.12	0.14	0.13	0.16	0.12	0.13	0.13	0.12	0.1	0.14	0.15	0.13	0.11	0.13	0.12	0.12
MSB_20	0.14	0.09	0.11	0.13	0.22	0.11	0.16	0.11	0.1	0.12	0.29	0.13	1	0.13	0.13	0.11	0.13	0.07	0.07	0.09	0.12	0.11	0.11	0.1	0.13	0.07	0.07	0.11	0.08	0.07	0.1	0.1	0.13	0.09	0.11	0.1	0.11	0.09	0.12	0.08	0.1	0.11	0.14	0.11	0.09	0.09	0.12	0.09	0.13
MSB_21	0.14	0.1	0.11	0.13	0.17	0.09	0.1	0.16	0.08	0.1	0.12	0.09	0.13	1	0.13	0.09	0.1	0.11	0.1	0.07	0.1	0.1	0.1	0.11	0.12	0.12	0.11	0.09	0.11	0.12	0.11	0.08	0.12	0.11	0.12	0.07	0.09	0.1	0.09	0.12	0.11	0.11	0.13	0.12	0.13	0.11	0.09	0.11	0.11
MSB_22	0.18	0.14	0.11	0.12	0.19	0.11	0.12	0.11	0.11	0.11	0.12	0.11	0.13	0.13	1	0.1	0.08	0.09	0.08	0.11	0.09	0.1	0.11	0.13	0.11	0.12	0.13	0.11	0.07	0.11	0.12	0.11	0.1	0.08	0.11	0.12	0.1	0.1	0.1	0.09	0.09	0.14	0.1	0.13	0.1	0.1	0.13	0.1	0.08
MSB_24	0.16	0.12	0.09	0.13	0.13	0.1	0.1	0.11	0.12	0.14	0.09	0.13	0.11	0.1	0.1	1	0.1	0.08	0.08	0.1	0.1	0.12	0.09	0.11	0.09	0.13	0.13	0.11	0.12	0.13	0.1	0.11	0.12	0.1	0.11	0.11	0.1	0.12	0.1	0.11	0.13	0.12	0.1	0.11	0.11	0.12	0.09	0.09	0.13
MSB_26	0.18	0.16	0.13	0.15	0.23	0.12	0.12	0.15	0.13	0.15	0.16	0.13	0.19	0.16	0.12	0.14	1	0.13	0.09	0.1	0.13	0.11	0.12	0.13	0.12	0.1	0.14	0.12	0.15	0.14	0.11	0.12	0.11	0.1	0.14	0.13	0.13	0.16	0.12	0.12	0.12	0.13	0.14	0.14	0.14	0.13	0.12	0.16	0.13
MSB_27	0.18	0.14	0.09	0.14	0.19	0.09	0.15	0.18	0.12	0.14	0.15	0.11	0.11	0.17	0.14	0.12	0.13	1	0.11	0.12	0.1	0.11	0.13	0.16	0.12	0.13	0.18	0.1	0.15	0.14	0.14	0.15	0.13	0.11	0.13	0.13	0.15	0.14	0.12	0.14	0.11	0.13	0.15	0.12	0.16	0.13	0.13	0.14	0.12
MSB_g	0.21	0.19	0.15	0.2	0.25	0.15	0.16	0.18	0.14	0.15	0.14	0.12	0.15	0.19	0.16	0.15	0.12	0.14	1	0.15	0.15	0.17	0.15	0.16	0.15	0.16	0.17	0.15	0.13	0.17	0.15	0.18	0.17	0.1	0.15	0.16	0.16	0.15	0.17	0.14	0.14	0.17	0.16	0.14	0.15	0.16	0.16	0.14	0.16
MSB_i	0.2	0.16	0.1	0.2	0.22	0.14	0.11	0.14	0.13	0.15	0.15	0.1	0.14	0.12	0.17	0.16	0.1	0.12	0.12	1	0.12	0.12	0.09	0.12	0.11	0.12	0.12	0.11	0.15	0.12	0.14	0.14	0.11	0.11	0.14	0.12	0.14	0.14	0.11	0.14	0.16	0.12	0.15	0.15	0.14	0.11	0.12	0.14	0.14
NR_146667.1	0.2	0.16	0.09	0.18	0.22	0.14	0.17	0.18	0.14	0.15	0.15	0.13	0.17	0.15	0.14	0.14	0.13	0.1	0.12	0.12	1	0.14	0.14	0.13	0.12	0.14	0.12	0.14	0.13	0.12	0.13	0.11	0.12	0.12	0.14	0.14	0.14	0.16	0.13	0.13	0.14	0.11	0.14	0.14	0.12	0.14	0.13	0.14	0.13
KX242269.1	0.19	0.16	0.11	0.16	0.2	0.12	0.14	0.12	0.14	0.14	0.15	0.13	0.15	0.14	0.13	0.16	0.1	0.1	0.12	0.11	0.13	1	0.11	0.11	0.11	0.12	0.14	0.13	0.13	0.11	0.14	0.13	0.14	0.11	0.12	0.12	0.13	0.13	0.12	0.11	0.11	0.13	0.13	0.13	0.09	0.12	0.11	0.12	0.12
KT260909.1	0.14	0.1	0.1	0.14	0.21	0.09	0.13	0.13	0.12	0.11	0.11	0.1	0.12	0.12	0.12	0.1	0.09	0.1	0.09	0.06	0.11	0.09	1	0.1	0.12	0.11	0.1	0.09	0.13	0.1	0.1	0.12	0.13	0.09	0.13	0.11	0.12	0.13	0.1	0.09	0.1	0.13	0.11	0.12	0.12	0.12	0.13	0.12	0.1
KF747680.1	0.16	0.15	0.11	0.16	0.23	0.12	0.15	0.15	0.13	0.12	0.18	0.09	0.13	0.15	0.16	0.14	0.12	0.15	0.11	0.1	0.11	0.11	0.12	1	0.12	0.12	0.15	0.12	0.13	0.11	0.15	0.14	0.12	0.09	0.15	0.44	0.14	0.14	0.1	0.11	0.13	0.64	0.14	0.13	0.12	0.11	0.12	0.12	0.11
JQ308597.1	0.12	0.17	0.13	0.12	0.19	0.12	0.14	0.16	0.1	0.13	0.13	0.12	0.16	0.16	0.14	0.11	0.11	0.11	0.1	0.09	0.1	0.11	0.14	0.13	1	0.09	0.12	0.09	0.09	0.13	0.12	0.11	0.46	0.12	0.12	0.12	0.13	0.11	0.12	0.14	0.12	0.13	0.13	0.13	0.13	0.11	0.13	0.12	0.12
HM854373.1	0.19	0.14	0.12	0.19	0.22	0.09	0.15	0.17	0.14	0.16	0.13	0.11	0.11	0.16	0.16	0.17	0.09	0.12	0.11	0.11	0.12	0.13	0.13	0.13	0.09	1	0.13	0.13	0.12	0.18	0.14	0.13	0.09	0.11	0.13	0.14	0.12	0.13	0.1	0.15	0.12	0.13	0.11	0.11	0.12	0.12	0.14	0.11	0.14
JQ660221.1	0.16	0.13	0.09	0.14	0.19	0.09	0.14	0.14	0.09	0.13	0.11	0.1	0.09	0.12	0.14	0.15	0.11	0.14	0.1	0.09	0.09	0.12	0.1	0.13	0.1	0.11	1	0.1	0.12	0.11	0.09	0.1	0.11	0.11	0.09	0.12	0.11	0.12	0.11	0.12	0.12	0.12	0.12	0.12	0.11	0.11	0.15	0.08	0.11
HQ242718.1	0.18	0.14	0.12	0.18	0.2	0.13	0.15	0.16	0.14	0.16	0.15	0.13	0.16	0.14	0.16	0.15	0.12	0.1	0.11	0.1	0.14	0.14	0.11	0.14	0.1	0.14	0.13	1	0.12	0.15	0.14	0.14	0.13	0.13	0.12	0.12	0.16	0.14	0.11	0.15	0.14	0.13	0.14	0.11	0.14	0.11	0.14	0.15	0.12
KT260412.1	0.14	0.13	0.1	0.11	0.2	0.08	0.14	0.15	0.17	0.12	0.09	0.11	0.1	0.13	0.08	0.14	0.12	0.12	0.08	0.12	0.1	0.12	0.14	0.12	0.08	0.1	0.13	0.1	1	0.09	0.12	0.12	0.1	0.1	0.14	0.11	0.11	0.13	0.1	0.1	0.11	0.11	0.11	0.13	0.12	0.1	0.16	0.13	0.1
KC456525.1	0.11	0.11	0.12	0.15	0.21	0.07	0.12	0.13	0.1	0.14	0.14	0.1	0.09	0.14	0.13	0.14	0.12	0.11	0.11	0.09	0.1	0.1	0.1	0.1	0.12	0.16	0.12	0.12	0.09	1	0.12	0.13	0.12	0.09	0.13	0.1	0.11	0.12	0.12	0.63	0.12	0.1	0.13	0.12	0.11	0.1	0.12	0.1	0.12
EF151985.1	0.17	0.15	0.11	0.14	0.16	0.1	0.12	0.13	0.12	0.13	0.13	0.12	0.13	0.14	0.14	0.12	0.1	0.12	0.1	0.12	0.11	0.13	0.11	0.14	0.11	0.13	0.1	0.12	0.13	0.12	1	0.13	0.13	0.1	0.13	0.2	0.24	0.13	0.12	0.13	0.14	0.13	0.13	0.11	0.13	0.12	0.12	0.14	0.1
AY803746.1	0.16	0.14	0.09	0.14	0.22	0.1	0.13	0.15	0.11	0.12	0.1	0.11	0.13	0.11	0.13	0.14	0.11	0.13	0.12	0.11	0.09	0.12	0.13	0.13	0.1	0.12	0.11	0.12	0.12	0.13	0.12	1	0.11	0.11	0.13	0.13	0.09	0.12	0.1	0.13	0.12	0.1	0.12	0.11	0.13	0.11	0.13	0.1	0.09
KU744861.1	0.12	0.15	0.12	0.16	0.2	0.13	0.12	0.13	0.12	0.12	0.14	0.1	0.16	0.15	0.12	0.14	0.09	0.12	0.11	0.09	0.1	0.13	0.14	0.12	0.45	0.08	0.12	0.12	0.11	0.13	0.13	0.11	1	0.11	0.13	0.12	0.13	0.1	0.11	0.13	0.11	0.13	0.14	0.13	0.13	0.12	0.13	0.14	0.1
KX138518.1	0.16	0.17	0.1	0.17	0.19	0.11	0.19	0.15	0.12	0.16	0.13	0.14	0.15	0.17	0.14	0.15	0.11	0.13	0.08	0.12	0.13	0.14	0.14	0.12	0.15	0.13	0.15	0.14	0.14	0.13	0.13	0.15	0.14	1	0.16	0.13	0.14	0.14	0.12	0.13	0.12	0.14	0.14	0.33	0.12	0.5	0.24	0.11	0.17
KC292259.1	0.13	0.14	0.11	0.17	0.18	0.08	0.11	0.12	0.11	0.11	0.09	0.1	0.12	0.14	0.12	0.13	0.11	0.1	0.09	0.1	0.11	0.1	0.13	0.13	0.1	0.11	0.09	0.1	0.13	0.12	0.11	0.12	0.12	0.11	1	0.15	0.13	0.09	0.12	0.13	0.11	0.15	0.12	0.11	0.11	0.11	0.12	0.1	0.1
KJ937080.1	0.16	0.15	0.13	0.16	0.22	0.11	0.13	0.14	0.1	0.13	0.16	0.11	0.13	0.1	0.14	0.14	0.11	0.12	0.11	0.1	0.12	0.12	0.13	0.44	0.12	0.13	0.14	0.11	0.12	0.11	0.2	0.13	0.12	0.1	0.16	1	0.22	0.14	0.13	0.12	0.09	0.47	0.12	0.18	0.13	0.11	0.13	0.13	0.1
KY818925.1	0.14	0.15	0.11	0.14	0.22	0.12	0.13	0.14	0.12	0.13	0.13	0.13	0.13	0.11	0.12	0.12	0.11	0.12	0.1	0.11	0.11	0.12	0.12	0.13	0.12	0.11	0.12	0.13	0.11	0.11	0.23	0.09	0.12	0.1	0.13	0.21	1	0.11	0.12	0.11	0.11	0.13	0.13	0.12	0.12	0.13	0.13	0.12	0.11
KY773596.1	0.16	0.12	0.1	0.14	0.2	0.12	0.12	0.15	0.13	0.12	0.14	0.1	0.11	0.12	0.11	0.14	0.13	0.12	0.09	0.12	0.13	0.12	0.14	0.13	0.1	0.12	0.13	0.12	0.13	0.12	0.13	0.12	0.09	0.11	0.1	0.13	0.11	1	0.11	0.1	0.13	0.12	0.16	0.1	0.11	0.12	0.1	0.1	0.24
KY003093.1	0.16	0.14	0.11	0.14	0.18	0.11	0.14	0.13	0.12	0.17	0.14	0.13	0.16	0.13	0.14	0.13	0.12	0.12	0.13	0.1	0.13	0.12	0.12	0.11	0.13	0.1	0.14	0.11	0.12	0.14	0.14	0.11	0.12	0.1	0.15	0.14	0.14	0.13	1	0.16	0.15	0.11	0.1	0.11	0.15	0.12	0.12	0.11	0.12
KT380604.1	0.11	0.11	0.13	0.16	0.19	0.09	0.11	0.14	0.08	0.16	0.13	0.1	0.1	0.15	0.11	0.12	0.09	0.11	0.08	0.11	0.1	0.1	0.1	0.11	0.13	0.13	0.13	0.12	0.1	0.64	0.12	0.12	0.12	0.09	0.13	0.11	0.11	0.09	0.14	1	0.12	0.1	0.13	0.12	0.12	0.1	0.1	0.11	0.1
KC189898.1	0.16	0.15	0.11	0.16	0.22	0.12	0.11	0.14	0.28	0.12	0.13	0.09	0.12	0.13	0.11	0.14	0.1	0.08	0.08	0.13	0.11	0.1	0.1	0.12	0.11	0.1	0.13	0.11	0.11	0.12	0.13	0.12	0.11	0.08	0.11	0.08	0.11	0.13	0.13	0.12	1	0.1	0.1	0.13	0.12	0.09	0.1	0.13	0.12
JX082200.1	0.17	0.14	0.12	0.16	0.2	0.13	0.15	0.16	0.13	0.12	0.14	0.08	0.13	0.13	0.17	0.15	0.11	0.11	0.11	0.09	0.09	0.12	0.13	0.62	0.12	0.12	0.13	0.11	0.11	0.1	0.13	0.1	0.12	0.11	0.17	0.45	0.13	0.12	0.09	0.1	0.11	1	0.12	0.12	0.11	0.1	0.12	0.13	0.11
KT070311.1	0.12	0.14	0.11	0.14	0.18	0.09	0.14	0.15	0.1	0.13	0.13	0.11	0.16	0.15	0.11	0.11	0.1	0.11	0.09	0.11	0.1	0.1	0.11	0.12	0.11	0.09	0.12	0.11	0.11	0.13	0.12	0.11	0.12	0.1	0.12	0.1	0.13	0.15	0.08	0.12	0.1	0.11	1	0.13	0.12	0.1	0.12	0.1	0.13
KF358256.1	0.14	0.14	0.1	0.17	0.2	0.11	0.14	0.14	0.12	0.13	0.14	0.13	0.13	0.14	0.15	0.13	0.12	0.1	0.09	0.12	0.11	0.12	0.12	0.13	0.12	0.1	0.13	0.1	0.13	0.12	0.11	0.11	0.12	0.27	0.12	0.18	0.12	0.1	0.09	0.12	0.13	0.12	0.14	1	0.1	0.12	0.11	0.12	0.12
JX545210.1	0.15	0.14	0.11	0.15	0.21	0.13	0.15	0.12	0.11	0.13	0.13	0.1	0.11	0.15	0.11	0.12	0.11	0.13	0.09	0.11	0.1	0.08	0.13	0.11	0.12	0.11	0.12	0.12	0.12	0.11	0.12	0.12	0.12	0.09	0.12	0.12	0.12	0.11	0.12	0.12	0.12	0.11	0.12	0.1	1	0.1	0.1	0.15	0.1
KP747005.1	0.14	0.12	0.09	0.14	0.19	0.08	0.16	0.15	0.11	0.13	0.12	0.09	0.12	0.14	0.12	0.14	0.11	0.11	0.1	0.09	0.12	0.11	0.13	0.1	0.11	0.11	0.12	0.1	0.1	0.11	0.12	0.12	0.12	0.42	0.13	0.11	0.14	0.13	0.1	0.11	0.1	0.11	0.12	0.12	0.1	1	0.2	0.12	0.13
LT222061.1	0.16	0.15	0.1	0.14	0.17	0.11	0.15	0.14	0.1	0.12	0.13	0.1	0.15	0.11	0.15	0.11	0.1	0.11	0.1	0.09	0.11	0.1	0.13	0.11	0.12	0.12	0.16	0.12	0.16	0.12	0.11	0.13	0.13	0.2	0.13	0.12	0.13	0.1	0.1	0.1	0.11	0.12	0.13	0.11	0.11	0.2	1	0.11	0.1
NR_041752.1	0.16	0.15	0.12	0.14	0.19	0.12	0.14	0.12	0.15	0.14	0.14	0.11	0.13	0.15	0.13	0.12	0.15	0.13	0.1	0.12	0.13	0.12	0.14	0.13	0.12	0.11	0.1	0.15	0.14	0.12	0.15	0.11	0.15	0.09	0.13	0.14	0.13	0.11	0.1	0.12	0.14	0.14	0.13	0.13	0.17	0.13	0.12	1	0.12
EU086808.1	0.13	0.13	0.1	0.15	0.16	0.09	0.13	0.14	0.14	0.13	0.14	0.1	0.16	0.14	0.1	0.15	0.11	0.11	0.1	0.12	0.11	0.11	0.11	0.1	0.11	0.13	0.12	0.11	0.11	0.13	0.09	0.09	0.1	0.13	0.11	0.1	0.11	0.24	0.11	0.11	0.12	0.12	0.14	0.12	0.11	0.13	0.11	0.11	1
NR_116479.1	0.14	0.13	0.08	0.11	0.16	0.1	0.1	0.15	0.11	0.14	0.12	0.12	0.11	0.14	0.14	0.17	0.12	0.11	0.09	0.13	0.1	0.12	0.1	0.11	0.12	0.12	0.12	0.1	0.14	0.1	0.11	0.1	0.14	0.11	0.11	0.09	0.16	0.19	0.12	0.1	0.1	0.1	0.1	0.11	0.1	0.13	0.11	0.1	0.23
KM010146.1	0.13	0.14	0.09	0.11	0.21	0.09	0.14	0.15	0.13	0.12	0.1	0.11	0.13	0.15	0.12	0.13	0.11	0.09	0.11	0.09	0.12	0.1	0.12	0.12	0.18	0.08	0.14	0.1	0.13	0.12	0.11	0.11	0.11	0.31	0.15	0.11	0.12	0.09	0.13	0.12	0.11	0.12	0.13	0.12	0.13	0.37	0.23	0.1	0.12
JF947361.1	0.14	0.15	0.13	0.17	0.19	0.11	0.11	0.14	0.11	0.12	0.14	0.09	0.12	0.16	0.14	0.12	0.1	0.1	0.1	0.1	0.1	0.1	0.12	0.12	0.13	0.12	0.13	0.09	0.11	0.14	0.11	0.13	0.12	0.11	0.12	0.13	0.1	0.11	0.11	0.14	0.14	0.13	0.13	0.12	0.1	0.13	0.13	0.08	0.12
AF189697.1	0.18	0.14	0.12	0.13	0.16	0.11	0.11	0.13	0.11	0.14	0.16	0.12	0.14	0.16	0.13	0.12	0.11	0.11	0.11	0.11	0.11	0.12	0.13	0.13	0.1	0.12	0.14	0.07	0.1	0.11	0.13	0.11	0.09	0.08	0.15	0.1	0.11	0.11	0.09	0.1	0.06	0.12	0.13	0.12	0.09	0.1	0.1	0.11	0.22
		GLOBAL SIMILARITY STATS
		min = 0.05
		max = 0.64
		mean = 0.123632075471697
		stddev = 0.0388352878287674
	Legend
	NR_146667.1_Enterobacter_tabaci
	KX242269.1_Enterobacter_ludwigii
	KT260909.1_Enterobacter_asburiae
	KF747680.1_Enterobacter_mori
	JQ308597.1_Leclercia_adecarboxylata
	HM854373.1_Enterobacter_cloacae
	JQ660221.1_Enterobacter_hormaechei
	HQ242718.1_Cedecea_davisae
	KT260412.1_Providencia_rettgeri
	KC456525.1_Providencia_vermicola
	EF151985.1_Enterobacteriaceae_bacterium
	AY803746.1_Providencia_stuartii
	KU744861.1_Bordetella_petrii
	KX138518.1_Bordetella_pertussis
	KC292259.1_Alcaligenes_sp.
	KJ937080.1_Bordetella_avium
	KY818925.1_Bacillus_tequilensis
	KY773596.1_Bacillus_cereus
	KY003093.1_Bacillus_vallismortis
	KT380604.1_Pseudomonas_putida
	KC189898.1_Pseudomonas_monteilii
	JX082200.1_Pseudomonas_oryzihabitans
	KT070311.1_Pseudomonas_taiwanensis
	KF358256.1_Pseudomonas_plecoglossicida
	JX545210.1_Pseudomonas_hunanensis
	KP747005.1_BTEX_degrading_bacterium
	LT222061.1_Brevibacterium_luteolum
	NR_041752.1_Brevibacterium_otitidis
	EU086808.1_Brevibacterium_ravenspurgense
	NR_116479.1_Brevibacterium_massiliense
	KM010146.1_Staphylococcus_lentus
	JF947361.1_Morganella_morganii
	AF189697.1_Activated_sludge_bacterium
[truncated: 4 more columns]

## Sheet: Sheet2
		Legend
		NR_146667.1_Enterobacter_tabaci
		KX242269.1_Enterobacter_ludwigii
		KT260909.1_Enterobacter_asburiae
		KF747680.1_Enterobacter_mori
		JQ308597.1_Leclercia_adecarboxylata
		HM854373.1_Enterobacter_cloacae
		JQ660221.1_Enterobacter_hormaechei
		HQ242718.1_Cedecea_davisae
		KT260412.1_Providencia_rettgeri
		KC456525.1_Providencia_vermicola
		EF151985.1_Enterobacteriaceae_bacterium
		AY803746.1_Providencia_stuartii
		KU744861.1_Bordetella_petrii
		KX138518.1_Bordetella_pertussis
		KC292259.1_Alcaligenes_sp.
		KJ937080.1_Bordetella_avium
		KY818925.1_Bacillus_tequilensis
		KY773596.1_Bacillus_cereus
		KY003093.1_Bacillus_vallismortis
		KT380604.1_Pseudomonas_putida
		KC189898.1_Pseudomonas_monteilii
		JX082200.1_Pseudomonas_oryzihabitans
		KT070311.1_Pseudomonas_taiwanensis
		KF358256.1_Pseudomonas_plecoglossicida
		JX545210.1_Pseudomonas_hunanensis
		KP747005.1_BTEX_degrading_bacterium
		LT222061.1_Brevibacterium_luteolum
		NR_041752.1_Brevibacterium_otitidis
		EU086808.1_Brevibacterium_ravenspurgense
		NR_116479.1_Brevibacterium_massiliense
		KM010146.1_Staphylococcus_lentus
		JF947361.1_Morganella_morganii
		AF189697.1_Activated_sludge_bacterium

## Sheet: Sheet3
					GLOBAL SIMILARITY (BLOSUM62) RESULTS
	MSB_4	MSB_6	MSB_7	MSB_8	MSB_9	MSB_11	MSB_12	MSB_13	MSB_14	MSB_17	MSB_18	MSB_19	MSB_20	MSB_21	MSB_22	MSB_24	MSB_26	MSB_27	MSB_g	MSB_i	NR_146667.1	KX242269.1	KT260909.1	KF747680.1	JQ308597.1	HM854373.1	JQ660221.1	HQ242718.1	KT260412.1	KC456525.1	EF151985.1	AY803746.1	KU744861.1	KX138518.1	KC292259.1	KJ937080.1	KY818925.1	KY773596.1	KY003093.1	KT380604.1	KC189898.1	JX082200.1	KT070311.1	KF358256.1	JX545210.1	KP747005.1	LT222061.1	NR_041752.1	EU086808.1
MSB_4	1	0.13	0.06	0.12	0.16	0.11	0.12	0.11	0.12	0.11	0.09	0.07	0.12	0.12	0.14	0.13	0.1	0.1	0.09	0.11	0.11	0.12	0.1	0.1	0.07	0.11	0.12	0.1	0.09	0.06	0.11	0.1	0.07	0.08	0.09	0.1	0.09	0.11	0.09	0.07	0.11	0.11	0.08	0.09	0.1	0.09	0.11	0.1	0.08
MSB_6	0.15	1	0.12	0.13	0.14	0.1	0.1	0.09	0.09	0.1	0.12	0.07	0.08	0.09	0.12	0.11	0.1	0.08	0.09	0.1	0.1	0.11	0.08	0.11	0.12	0.1	0.11	0.09	0.1	0.08	0.11	0.1	0.12	0.1	0.12	0.11	0.12	0.09	0.09	0.08	0.12	0.1	0.11	0.1	0.11	0.08	0.11	0.1	0.1
MSB_7	0.12	0.18	1	0.19	0.21	0.12	0.14	0.15	0.14	0.13	0.16	0.11	0.16	0.16	0.16	0.14	0.13	0.09	0.12	0.1	0.09	0.12	0.13	0.13	0.14	0.13	0.12	0.12	0.12	0.15	0.13	0.11	0.14	0.09	0.15	0.15	0.14	0.13	0.11	0.16	0.14	0.15	0.14	0.12	0.14	0.11	0.12	0.14	0.12
MSB_8	0.13	0.11	0.11	1	0.18	0.12	0.08	0.09	0.11	0.13	0.11	0.07	0.11	0.11	0.1	0.11	0.08	0.07	0.09	0.12	0.1	0.1	0.1	0.11	0.07	0.12	0.11	0.11	0.07	0.11	0.09	0.09	0.1	0.09	0.13	0.1	0.1	0.1	0.08	0.12	0.12	0.11	0.11	0.12	0.1	0.09	0.09	0.08	0.1
MSB_9	0.1	0.07	0.07	0.11	1	0.08	0.07	0.09	0.09	0.08	0.1	0.07	0.12	0.09	0.09	0.05	0.09	0.06	0.06	0.07	0.07	0.07	0.1	0.1	0.07	0.09	0.08	0.07	0.08	0.09	0.05	0.1	0.08	0.06	0.08	0.1	0.1	0.09	0.06	0.09	0.11	0.09	0.08	0.09	0.1	0.08	0.07	0.07	0.06
MSB_11	0.2	0.17	0.13	0.21	0.23	1	0.17	0.14	0.14	0.15	0.16	0.14	0.17	0.16	0.17	0.16	0.13	0.1	0.12	0.15	0.14	0.14	0.13	0.14	0.14	0.11	0.13	0.14	0.11	0.11	0.12	0.12	0.16	0.1	0.12	0.13	0.15	0.15	0.12	0.12	0.16	0.16	0.14	0.14	0.16	0.11	0.15	0.14	0.12
MSB_12	0.15	0.11	0.09	0.1	0.16	0.11	1	0.11	0.1	0.14	0.12	0.1	0.16	0.1	0.11	0.1	0.07	0.1	0.08	0.06	0.11	0.11	0.11	0.12	0.1	0.11	0.12	0.11	0.12	0.1	0.1	0.11	0.09	0.12	0.1	0.1	0.11	0.1	0.1	0.09	0.09	0.12	0.12	0.12	0.13	0.13	0.13	0.11	0.1
MSB_13	0.12	0.09	0.09	0.1	0.16	0.07	0.1	1	0.1	0.12	0.11	0.11	0.1	0.15	0.1	0.1	0.09	0.11	0.09	0.07	0.11	0.07	0.1	0.11	0.11	0.11	0.11	0.1	0.11	0.1	0.09	0.11	0.09	0.09	0.09	0.09	0.11	0.12	0.08	0.1	0.11	0.12	0.12	0.1	0.09	0.11	0.11	0.08	0.1
MSB_14	0.17	0.12	0.11	0.15	0.2	0.11	0.12	0.14	1	0.13	0.11	0.1	0.12	0.1	0.13	0.14	0.11	0.09	0.08	0.1	0.11	0.13	0.12	0.12	0.09	0.12	0.1	0.12	0.17	0.11	0.11	0.11	0.12	0.08	0.12	0.09	0.12	0.12	0.1	0.08	0.29	0.13	0.11	0.12	0.11	0.11	0.1	0.14	0.13
MSB_17	0.14	0.11	0.08	0.16	0.17	0.09	0.14	0.14	0.11	1	0.12	0.11	0.13	0.1	0.11	0.14	0.1	0.1	0.08	0.1	0.11	0.11	0.09	0.09	0.1	0.12	0.11	0.11	0.1	0.12	0.11	0.1	0.1	0.1	0.1	0.11	0.11	0.11	0.13	0.14	0.11	0.1	0.12	0.11	0.11	0.1	0.1	0.11	0.11
MSB_18	0.12	0.13	0.1	0.13	0.2	0.1	0.12	0.12	0.09	0.11	1	0.1	0.29	0.13	0.12	0.09	0.11	0.1	0.06	0.1	0.1	0.11	0.09	0.14	0.1	0.09	0.1	0.1	0.07	0.12	0.1	0.08	0.11	0.08	0.07	0.13	0.11	0.12	0.1	0.11	0.11	0.12	0.12	0.12	0.11	0.09	0.11	0.1	0.12
MSB_19	0.14	0.13	0.11	0.14	0.22	0.13	0.16	0.18	0.12	0.16	0.15	1	0.19	0.15	0.16	0.19	0.13	0.11	0.09	0.09	0.13	0.14	0.13	0.11	0.13	0.13	0.13	0.13	0.14	0.13	0.14	0.13	0.12	0.12	0.14	0.13	0.16	0.12	0.13	0.13	0.12	0.1	0.14	0.15	0.13	0.11	0.13	0.12	0.12
MSB_20	0.14	0.09	0.11	0.13	0.22	0.11	0.16	0.11	0.1	0.12	0.29	0.13	1	0.13	0.13	0.11	0.13	0.07	0.07	0.09	0.12	0.11	0.11	0.1	0.13	0.07	0.07	0.11	0.08	0.07	0.1	0.1	0.13	0.09	0.11	0.1	0.11	0.09	0.12	0.08	0.1	0.11	0.14	0.11	0.09	0.09	0.12	0.09	0.13
MSB_21	0.14	0.1	0.11	0.13	0.17	0.09	0.1	0.16	0.08	0.1	0.12	0.09	0.13	1	0.13	0.09	0.1	0.11	0.1	0.07	0.1	0.1	0.1	0.11	0.12	0.12	0.11	0.09	0.11	0.12	0.11	0.08	0.12	0.11	0.12	0.07	0.09	0.1	0.09	0.12	0.11	0.11	0.13	0.12	0.13	0.11	0.09	0.11	0.11
MSB_22	0.18	0.14	0.11	0.12	0.19	0.11	0.12	0.11	0.11	0.11	0.12	0.11	0.13	0.13	1	0.1	0.08	0.09	0.08	0.11	0.09	0.1	0.11	0.13	0.11	0.12	0.13	0.11	0.07	0.11	0.12	0.11	0.1	0.08	0.11	0.12	0.1	0.1	0.1	0.09	0.09	0.14	0.1	0.13	0.1	0.1	0.13	0.1	0.08
MSB_24	0.16	0.12	0.09	0.13	0.13	0.1	0.1	0.11	0.12	0.14	0.09	0.13	0.11	0.1	0.1	1	0.1	0.08	0.08	0.1	0.1	0.12	0.09	0.11	0.09	0.13	0.13	0.11	0.12	0.13	0.1	0.11	0.12	0.1	0.11	0.11	0.1	0.12	0.1	0.11	0.13	0.12	0.1	0.11	0.11	0.12	0.09	0.09	0.13
MSB_26	0.18	0.16	0.13	0.15	0.23	0.12	0.12	0.15	0.13	0.15	0.16	0.13	0.19	0.16	0.12	0.14	1	0.13	0.09	0.1	0.13	0.11	0.12	0.13	0.12	0.1	0.14	0.12	0.15	0.14	0.11	0.12	0.11	0.1	0.14	0.13	0.13	0.16	0.12	0.12	0.12	0.13	0.14	0.14	0.14	0.13	0.12	0.16	0.13
MSB_27	0.18	0.14	0.09	0.14	0.19	0.09	0.15	0.18	0.12	0.14	0.15	0.11	0.11	0.17	0.14	0.12	0.13	1	0.11	0.12	0.1	0.11	0.13	0.16	0.12	0.13	0.18	0.1	0.15	0.14	0.14	0.15	0.13	0.11	0.13	0.13	0.15	0.14	0.12	0.14	0.11	0.13	0.15	0.12	0.16	0.13	0.13	0.14	0.12
MSB_g	0.21	0.19	0.15	0.2	0.25	0.15	0.16	0.18	0.14	0.15	0.14	0.12	0.15	0.19	0.16	0.15	0.12	0.14	1	0.15	0.15	0.17	0.15	0.16	0.15	0.16	0.17	0.15	0.13	0.17	0.15	0.18	0.17	0.1	0.15	0.16	0.16	0.15	0.17	0.14	0.14	0.17	0.16	0.14	0.15	0.16	0.16	0.14	0.16
MSB_i	0.2	0.16	0.1	0.2	0.22	0.14	0.11	0.14	0.13	0.15	0.15	0.1	0.14	0.12	0.17	0.16	0.1	0.12	0.12	1	0.12	0.12	0.09	0.12	0.11	0.12	0.12	0.11	0.15	0.12	0.14	0.14	0.11	0.11	0.14	0.12	0.14	0.14	0.11	0.14	0.16	0.12	0.15	0.15	0.14	0.11	0.12	0.14	0.14
NR_146667.1	0.2	0.16	0.09	0.18	0.22	0.14	0.17	0.18	0.14	0.15	0.15	0.13	0.17	0.15	0.14	0.14	0.13	0.1	0.12	0.12	1	0.14	0.14	0.13	0.12	0.14	0.12	0.14	0.13	0.12	0.13	0.11	0.12	0.12	0.14	0.14	0.14	0.16	0.13	0.13	0.14	0.11	0.14	0.14	0.12	0.14	0.13	0.14	0.13
KX242269.1	0.19	0.16	0.11	0.16	0.2	0.12	0.14	0.12	0.14	0.14	0.15	0.13	0.15	0.14	0.13	0.16	0.1	0.1	0.12	0.11	0.13	1	0.11	0.11	0.11	0.12	0.14	0.13	0.13	0.11	0.14	0.13	0.14	0.11	0.12	0.12	0.13	0.13	0.12	0.11	0.11	0.13	0.13	0.13	0.09	0.12	0.11	0.12	0.12
KT260909.1	0.14	0.1	0.1	0.14	0.21	0.09	0.13	0.13	0.12	0.11	0.11	0.1	0.12	0.12	0.12	0.1	0.09	0.1	0.09	0.06	0.11	0.09	1	0.1	0.12	0.11	0.1	0.09	0.13	0.1	0.1	0.12	0.13	0.09	0.13	0.11	0.12	0.13	0.1	0.09	0.1	0.13	0.11	0.12	0.12	0.12	0.13	0.12	0.1
KF747680.1	0.16	0.15	0.11	0.16	0.23	0.12	0.15	0.15	0.13	0.12	0.18	0.09	0.13	0.15	0.16	0.14	0.12	0.15	0.11	0.1	0.11	0.11	0.12	1	0.12	0.12	0.15	0.12	0.13	0.11	0.15	0.14	0.12	0.09	0.15	0.44	0.14	0.14	0.1	0.11	0.13	0.64	0.14	0.13	0.12	0.11	0.12	0.12	0.11
JQ308597.1	0.12	0.17	0.13	0.12	0.19	0.12	0.14	0.16	0.1	0.13	0.13	0.12	0.16	0.16	0.14	0.11	0.11	0.11	0.1	0.09	0.1	0.11	0.14	0.13	1	0.09	0.12	0.09	0.09	0.13	0.12	0.11	0.46	0.12	0.12	0.12	0.13	0.11	0.12	0.14	0.12	0.13	0.13	0.13	0.13	0.11	0.13	0.12	0.12
HM854373.1	0.19	0.14	0.12	0.19	0.22	0.09	0.15	0.17	0.14	0.16	0.13	0.11	0.11	0.16	0.16	0.17	0.09	0.12	0.11	0.11	0.12	0.13	0.13	0.13	0.09	1	0.13	0.13	0.12	0.18	0.14	0.13	0.09	0.11	0.13	0.14	0.12	0.13	0.1	0.15	0.12	0.13	0.11	0.11	0.12	0.12	0.14	0.11	0.14
JQ660221.1	0.16	0.13	0.09	0.14	0.19	0.09	0.14	0.14	0.09	0.13	0.11	0.1	0.09	0.12	0.14	0.15	0.11	0.14	0.1	0.09	0.09	0.12	0.1	0.13	0.1	0.11	1	0.1	0.12	0.11	0.09	0.1	0.11	0.11	0.09	0.12	0.11	0.12	0.11	0.12	0.12	0.12	0.12	0.12	0.11	0.11	0.15	0.08	0.11
HQ242718.1	0.18	0.14	0.12	0.18	0.2	0.13	0.15	0.16	0.14	0.16	0.15	0.13	0.16	0.14	0.16	0.15	0.12	0.1	0.11	0.1	0.14	0.14	0.11	0.14	0.1	0.14	0.13	1	0.12	0.15	0.14	0.14	0.13	0.13	0.12	0.12	0.16	0.14	0.11	0.15	0.14	0.13	0.14	0.11	0.14	0.11	0.14	0.15	0.12
KT260412.1	0.14	0.13	0.1	0.11	0.2	0.08	0.14	0.15	0.17	0.12	0.09	0.11	0.1	0.13	0.08	0.14	0.12	0.12	0.08	0.12	0.1	0.12	0.14	0.12	0.08	0.1	0.13	0.1	1	0.09	0.12	0.12	0.1	0.1	0.14	0.11	0.11	0.13	0.1	0.1	0.11	0.11	0.11	0.13	0.12	0.1	0.16	0.13	0.1
KC456525.1	0.11	0.11	0.12	0.15	0.21	0.07	0.12	0.13	0.1	0.14	0.14	0.1	0.09	0.14	0.13	0.14	0.12	0.11	0.11	0.09	0.1	0.1	0.1	0.1	0.12	0.16	0.12	0.12	0.09	1	0.12	0.13	0.12	0.09	0.13	0.1	0.11	0.12	0.12	0.63	0.12	0.1	0.13	0.12	0.11	0.1	0.12	0.1	0.12
EF151985.1	0.17	0.15	0.11	0.14	0.16	0.1	0.12	0.13	0.12	0.13	0.13	0.12	0.13	0.14	0.14	0.12	0.1	0.12	0.1	0.12	0.11	0.13	0.11	0.14	0.11	0.13	0.1	0.12	0.13	0.12	1	0.13	0.13	0.1	0.13	0.2	0.24	0.13	0.12	0.13	0.14	0.13	0.13	0.11	0.13	0.12	0.12	0.14	0.1
AY803746.1	0.16	0.14	0.09	0.14	0.22	0.1	0.13	0.15	0.11	0.12	0.1	0.11	0.13	0.11	0.13	0.14	0.11	0.13	0.12	0.11	0.09	0.12	0.13	0.13	0.1	0.12	0.11	0.12	0.12	0.13	0.12	1	0.11	0.11	0.13	0.13	0.09	0.12	0.1	0.13	0.12	0.1	0.12	0.11	0.13	0.11	0.13	0.1	0.09
KU744861.1	0.12	0.15	0.12	0.16	0.2	0.13	0.12	0.13	0.12	0.12	0.14	0.1	0.16	0.15	0.12	0.14	0.09	0.12	0.11	0.09	0.1	0.13	0.14	0.12	0.45	0.08	0.12	0.12	0.11	0.13	0.13	0.11	1	0.11	0.13	0.12	0.13	0.1	0.11	0.13	0.11	0.13	0.14	0.13	0.13	0.12	0.13	0.14	0.1
KX138518.1	0.16	0.17	0.1	0.17	0.19	0.11	0.19	0.15	0.12	0.16	0.13	0.14	0.15	0.17	0.14	0.15	0.11	0.13	0.08	0.12	0.13	0.14	0.14	0.12	0.15	0.13	0.15	0.14	0.14	0.13	0.13	0.15	0.14	1	0.16	0.13	0.14	0.14	0.12	0.13	0.12	0.14	0.14	0.33	0.12	0.5	0.24	0.11	0.17
KC292259.1	0.13	0.14	0.11	0.17	0.18	0.08	0.11	0.12	0.11	0.11	0.09	0.1	0.12	0.14	0.12	0.13	0.11	0.1	0.09	0.1	0.11	0.1	0.13	0.13	0.1	0.11	0.09	0.1	0.13	0.12	0.11	0.12	0.12	0.11	1	0.15	0.13	0.09	0.12	0.13	0.11	0.15	0.12	0.11	0.11	0.11	0.12	0.1	0.1
KJ937080.1	0.16	0.15	0.13	0.16	0.22	0.11	0.13	0.14	0.1	0.13	0.16	0.11	0.13	0.1	0.14	0.14	0.11	0.12	0.11	0.1	0.12	0.12	0.13	0.44	0.12	0.13	0.14	0.11	0.12	0.11	0.2	0.13	0.12	0.1	0.16	1	0.22	0.14	0.13	0.12	0.09	0.47	0.12	0.18	0.13	0.11	0.13	0.13	0.1
KY818925.1	0.14	0.15	0.11	0.14	0.22	0.12	0.13	0.14	0.12	0.13	0.13	0.13	0.13	0.11	0.12	0.12	0.11	0.12	0.1	0.11	0.11	0.12	0.12	0.13	0.12	0.11	0.12	0.13	0.11	0.11	0.23	0.09	0.12	0.1	0.13	0.21	1	0.11	0.12	0.11	0.11	0.13	0.13	0.12	0.12	0.13	0.13	0.12	0.11
KY773596.1	0.16	0.12	0.1	0.14	0.2	0.12	0.12	0.15	0.13	0.12	0.14	0.1	0.11	0.12	0.11	0.14	0.13	0.12	0.09	0.12	0.13	0.12	0.14	0.13	0.1	0.12	0.13	0.12	0.13	0.12	0.13	0.12	0.09	0.11	0.1	0.13	0.11	1	0.11	0.1	0.13	0.12	0.16	0.1	0.11	0.12	0.1	0.1	0.24
KY003093.1	0.16	0.14	0.11	0.14	0.18	0.11	0.14	0.13	0.12	0.17	0.14	0.13	0.16	0.13	0.14	0.13	0.12	0.12	0.13	0.1	0.13	0.12	0.12	0.11	0.13	0.1	0.14	0.11	0.12	0.14	0.14	0.11	0.12	0.1	0.15	0.14	0.14	0.13	1	0.16	0.15	0.11	0.1	0.11	0.15	0.12	0.12	0.11	0.12
KT380604.1	0.11	0.11	0.13	0.16	0.19	0.09	0.11	0.14	0.08	0.16	0.13	0.1	0.1	0.15	0.11	0.12	0.09	0.11	0.08	0.11	0.1	0.1	0.1	0.11	0.13	0.13	0.13	0.12	0.1	0.64	0.12	0.12	0.12	0.09	0.13	0.11	0.11	0.09	0.14	1	0.12	0.1	0.13	0.12	0.12	0.1	0.1	0.11	0.1
KC189898.1	0.16	0.15	0.11	0.16	0.22	0.12	0.11	0.14	0.28	0.12	0.13	0.09	0.12	0.13	0.11	0.14	0.1	0.08	0.08	0.13	0.11	0.1	0.1	0.12	0.11	0.1	0.13	0.11	0.11	0.12	0.13	0.12	0.11	0.08	0.11	0.08	0.11	0.13	0.13	0.12	1	0.1	0.1	0.13	0.12	0.09	0.1	0.13	0.12
JX082200.1	0.17	0.14	0.12	0.16	0.2	0.13	0.15	0.16	0.13	0.12	0.14	0.08	0.13	0.13	0.17	0.15	0.11	0.11	0.11	0.09	0.09	0.12	0.13	0.62	0.12	0.12	0.13	0.11	0.11	0.1	0.13	0.1	0.12	0.11	0.17	0.45	0.13	0.12	0.09	0.1	0.11	1	0.12	0.12	0.11	0.1	0.12	0.13	0.11
KT070311.1	0.12	0.14	0.11	0.14	0.18	0.09	0.14	0.15	0.1	0.13	0.13	0.11	0.16	0.15	0.11	0.11	0.1	0.11	0.09	0.11	0.1	0.1	0.11	0.12	0.11	0.09	0.12	0.11	0.11	0.13	0.12	0.11	0.12	0.1	0.12	0.1	0.13	0.15	0.08	0.12	0.1	0.11	1	0.13	0.12	0.1	0.12	0.1	0.13
KF358256.1	0.14	0.14	0.1	0.17	0.2	0.11	0.14	0.14	0.12	0.13	0.14	0.13	0.13	0.14	0.15	0.13	0.12	0.1	0.09	0.12	0.11	0.12	0.12	0.13	0.12	0.1	0.13	0.1	0.13	0.12	0.11	0.11	0.12	0.27	0.12	0.18	0.12	0.1	0.09	0.12	0.13	0.12	0.14	1	0.1	0.12	0.11	0.12	0.12
JX545210.1	0.15	0.14	0.11	0.15	0.21	0.13	0.15	0.12	0.11	0.13	0.13	0.1	0.11	0.15	0.11	0.12	0.11	0.13	0.09	0.11	0.1	0.08	0.13	0.11	0.12	0.11	0.12	0.12	0.12	0.11	0.12	0.12	0.12	0.09	0.12	0.12	0.12	0.11	0.12	0.12	0.12	0.11	0.12	0.1	1	0.1	0.1	0.15	0.1
KP747005.1	0.14	0.12	0.09	0.14	0.19	0.08	0.16	0.15	0.11	0.13	0.12	0.09	0.12	0.14	0.12	0.14	0.11	0.11	0.1	0.09	0.12	0.11	0.13	0.1	0.11	0.11	0.12	0.1	0.1	0.11	0.12	0.12	0.12	0.42	0.13	0.11	0.14	0.13	0.1	0.11	0.1	0.11	0.12	0.12	0.1	1	0.2	0.12	0.13
LT222061.1	0.16	0.15	0.1	0.14	0.17	0.11	0.15	0.14	0.1	0.12	0.13	0.1	0.15	0.11	0.15	0.11	0.1	0.11	0.1	0.09	0.11	0.1	0.13	0.11	0.12	0.12	0.16	0.12	0.16	0.12	0.11	0.13	0.13	0.2	0.13	0.12	0.13	0.1	0.1	0.1	0.11	0.12	0.13	0.11	0.11	0.2	1	0.11	0.1
NR_041752.1	0.16	0.15	0.12	0.14	0.19	0.12	0.14	0.12	0.15	0.14	0.14	0.11	0.13	0.15	0.13	0.12	0.15	0.13	0.1	0.12	0.13	0.12	0.14	0.13	0.12	0.11	0.1	0.15	0.14	0.12	0.15	0.11	0.15	0.09	0.13	0.14	0.13	0.11	0.1	0.12	0.14	0.14	0.13	0.13	0.17	0.13	0.12	1	0.12
EU086808.1	0.13	0.13	0.1	0.15	0.16	0.09	0.13	0.14	0.14	0.13	0.14	0.1	0.16	0.14	0.1	0.15	0.11	0.11	0.1	0.12	0.11	0.11	0.11	0.1	0.11	0.13	0.12	0.11	0.11	0.13	0.09	0.09	0.1	0.13	0.11	0.1	0.11	0.24	0.11	0.11	0.12	0.12	0.14	0.12	0.11	0.13	0.11	0.11	1
NR_116479.1	0.14	0.13	0.08	0.11	0.16	0.1	0.1	0.15	0.11	0.14	0.12	0.12	0.11	0.14	0.14	0.17	0.12	0.11	0.09	0.13	0.1	0.12	0.1	0.11	0.12	0.12	0.12	0.1	0.14	0.1	0.11	0.1	0.14	0.11	0.11	0.09	0.16	0.19	0.12	0.1	0.1	0.1	0.1	0.11	0.1	0.13	0.11	0.1	0.23
KM010146.1	0.13	0.14	0.09	0.11	0.21	0.09	0.14	0.15	0.13	0.12	0.1	0.11	0.13	0.15	0.12	0.13	0.11	0.09	0.11	0.09	0.12	0.1	0.12	0.12	0.18	0.08	0.14	0.1	0.13	0.12	0.11	0.11	0.11	0.31	0.15	0.11	0.12	0.09	0.13	0.12	0.11	0.12	0.13	0.12	0.13	0.37	0.23	0.1	0.12
JF947361.1	0.14	0.15	0.13	0.17	0.19	0.11	0.11	0.14	0.11	0.12	0.14	0.09	0.12	0.16	0.14	0.12	0.1	0.1	0.1	0.1	0.1	0.1	0.12	0.12	0.13	0.12	0.13	0.09	0.11	0.14	0.11	0.13	0.12	0.11	0.12	0.13	0.1	0.11	0.11	0.14	0.14	0.13	0.13	0.12	0.1	0.13	0.13	0.08	0.12
AF189697.1	0.18	0.14	0.12	0.13	0.16	0.11	0.11	0.13	0.11	0.14	0.16	0.12	0.14	0.16	0.13	0.12	0.11	0.11	0.11	0.11	0.11	0.12	0.13	0.13	0.1	0.12	0.14	0.07	0.1	0.11	0.13	0.11	0.09	0.08	0.15	0.1	0.11	0.11	0.09	0.1	0.06	0.12	0.13	0.12	0.09	0.1	0.1	0.11	0.22
		GLOBAL SIMILARITY STATS
		min = 0.05
		max = 0.64
		mean = 0.123632075471697
		stddev = 0.0388352878287674
	Legend
	NR_146667.1_Enterobacter_tabaci
	KX242269.1_Enterobacter_ludwigii
	KT260909.1_Enterobacter_asburiae
	KF747680.1_Enterobacter_mori
	JQ308597.1_Leclercia_adecarboxylata
	HM854373.1_Enterobacter_cloacae
	JQ660221.1_Enterobacter_hormaechei
	HQ242718.1_Cedecea_davisae
	KT260412.1_Providencia_rettgeri
	KC456525.1_Providencia_vermicola
	EF151985.1_Enterobacteriaceae_bacterium
	AY803746.1_Providencia_stuartii
	KU744861.1_Bordetella_petrii
	KX138518.1_Bordetella_pertussis
	KC292259.1_Alcaligenes_sp.
	KJ937080.1_Bordetella_avium
	KY818925.1_Bacillus_tequilensis
	KY773596.1_Bacillus_cereus
	KY003093.1_Bacillus_vallismortis
	KT380604.1_Pseudomonas_putida
	KC189898.1_Pseudomonas_monteilii
	JX082200.1_Pseudomonas_oryzihabitans
	KT070311.1_Pseudomonas_taiwanensis
	KF358256.1_Pseudomonas_plecoglossicida
	JX545210.1_Pseudomonas_hunanensis
	KP747005.1_BTEX_degrading_bacterium
	LT222061.1_Brevibacterium_luteolum
	NR_041752.1_Brevibacterium_otitidis
	EU086808.1_Brevibacterium_ravenspurgense
	NR_116479.1_Brevibacterium_massiliense
	KM010146.1_Staphylococcus_lentus
	JF947361.1_Morganella_morganii
	AF189697.1_Activated_sludge_bacterium
[truncated: 4 more columns]
